# Supplementary material for: In silico screening for candidate chassis strains of free fatty acid-producing cyanobacteria
Source: BMC Genomics. 2017 Jan 5;18:33. doi: 10.1186/s12864-016-3389-4 (PMC5217662; doi:10.1186/s12864-016-3389-4)
Supplement: Additional file 1: — Table S1. Classification of orthologous groups. Table S2. Proteins used to construct Fig. 1. Table S3. Compilation of control dataset. Table S4. Constructed target species dataset. Table S5. Comparison of FFASC and Model SEED. Table S6. Free fatty acid (FFA) protein/enzyme domains. Table S7. Orthologous group hit number matrix of 49 OGs and 128 (cyanobacteria and diatom) strains. Table S8. Ranked list of 125 strains using FFASC. Table S9. 128 strains clustered using K-mean. Table S10. Ranked list of 125 cyanobacteria using FFASC without optimization. (XLSX 373 kb) [file 12864_2016_3389_MOESM1_ESM.xlsx]

## Sheet: Table S1
Table S1: Classification of orthologous groups
Categories	Genetic modification	Number of rules	Feature impact
nOG	knockout and knockdown	13	negative
pOG	insertion and overexpression	24	positive
rOG	enzyme required for FA production	12	-
Total	-	49	-
Biofuel classification	Genetics Modification	Genetics method	Objective	Category	KEGG pathway id	Gene	Orthology	Locus tag	UniProt id	Enzyme no.	Orthology	Reactions	Abbreviation	Type	Species	Reference
rOG	Original present			Glycolysis / Gluconeogenesis	ko00010	pykF	K00873	sll0587,sll1275	Q55863,P73534	EC:2.7.1.40	pyruvate kinase	PEP => PYR	PEP:Phosphoenolpyruvate, PYR:Pyruvate	cyanobacteria	Synechocystis PCC 6803	[1,2]	1.Quintana N, Van der Kooy F, Van de Rhee MD, Voshol GP, Verpoorte R: Renewable energy from Cyanobacteria: energy production optimization by metabolic pathway engineering. Applied microbiology and biotechnology 2011, 91(3):471-490.	2. Liu T, Khosla C: Genetic engineering of Escherichia coli for biofuel production. Annual review of genetics 2010, 44:53-69.
						pps	K01007	slr0301	Q55905	EC:2.7.9.2	pyruvate, water dikinase	PYP => PEP	PYR:Pyruvate, PEP:Phosphoenolpyruvate
				Pyruvate metabolism	ko00620	pdhB	K00162	sll1721	P73405	EC:1.2.4.1	pyruvate dehydrogenase E1 component subunit alpha	PYR => Acetyl-CoA	PYR:Pyruvate, CoA: coenzyme A
						pdhA	K00161	slr1934	P74490	EC:1.2.4.1	pyruvate dehydrogenase E1 component subunit alpha
						odhB	K00627	sll1841	P74510	EC:2.3.1.12	pyruvate dehydrogenase E2 component (dihydrolipoamide acetyltransferase)
						phdD (ipdA)	K00382	slr1096	P72740	EC:1.8.1.4	dihydrolipoamide dehydrogenase
				Fatty acid biosynthesis	ko00061	fabH	K00648	slr1511	P73951	EC:2.3.1.180	3-oxoacyl-[acyl-carrier-protein] synthase III	Acetyl-CoA => Acetyl-ACP
						fabD	K00645	slr2023	P73242	EC:2.3.1.39	[acyl-carrier-protein] S-malonyltransferase	Malonyl-CoA => Malonyl-ACP
						fabF	K09458	sll1069, slr1332	P73283, P74017	EC:2.3.1.41, EC:2.3.1.179	3-oxoacyl-[acyl-carrier-protein] synthase II	Malonyl-ACP & Acetyl-ACP => Acetoacetyl-ACP
						fabZ	K02372	sll1605	P73848	EC:4.2.1.59	3-hydroxyacyl-[acyl-carrier-protein] dehydratase	R-3-Hydroxy-butanoyl-ACP => But-2-enoyl-ACP
						fabI (envM)	K00208	slr1051	P73016	EC:1.3.1.9, EC:1.3.1.10	enoyl-[acyl-carrier protein] reductase I	But-2-enoyl-ACP => Buyryl-ACP
		Extraction with Secretion	The presence of the lipA gene contributes to the efficiency of Green Recovery	Glycerolipid metabolism	ko00561	lipA	K01046	sll1969	P73372	EC:3.1.1.3	triacylglycerol lipase			cyanobacteria	Synechocystis PCC 6803	[3]	3. Liu X, Fallon S, Sheng J, Curtiss R, 3rd: CO2-limitation-inducible Green Recovery of fatty acids from cyanobacterial biomass. Proceedings of the National Academy of Sciences of the United States of America 2011, 108(17):6905-6908.
		Extraction	“degrade the membrane lipids into FFA with collapse of cell” (present of lipase gene in a cyanobactial genome, the chance that this strain secret fatty acids is bigger.)	Glycerophospholipid metabolism	ec00564	shl			P04635	EC:3.1.1.3, EC:3.1.1.32	phospholipase B	Fatty Acyl-ACP => FFA	FFA: Free Fatty Acid	bacterium	Staphylococcus hyicus
			hydrolyze membrane lipids to release FFA	Glycerolipid metabolism	ko00561	fnl, btl, bsl, ggl,sll,tll,gtl		YP 001410837, AAF40217,NP 388152, ABI13535, ADI78874, ABV69591, JC8061	A7HMP7,Q9L6D3, P37957, Q0MVP3, E0YJE9, B8PQ85, Q842J9	EC:3.1.1.3	Thermostable lipase			bacterium	Bacillus stearothermophilus, Fervidobacterium nodosum, Bacillus subtilis, Geotrichum candidum, uncultured microorganism, Thermomyces lanuginosus, Geobacillus zalihae	[19]	19. Liu X, Curtiss R, 3rd: Thermorecovery of cyanobacterial fatty acids at elevated temperatures. Journal of biotechnology 2012, 161(4):445-449.
	Overexpression	Secretion	Enhance FFA production and Increase supply of desired substrate	Fatty acid biosynthesis	ko00061	accA	K01962	sll0728	P74638	EC:6.4.1.2	acetyl-CoA carboxylase carboxyl transferase subunit alpha	Acetyl-CoA => Malonyl-CoA	CoA: coenzyme A	cyanobacteria	Synechocystis PCC 6803	[2,4-6]	2. Liu T, Khosla C: Genetic engineering of Escherichia coli for biofuel production. Annual review of genetics 2010, 44:53-69.	4. Liu X, Sheng J, Curtiss R, 3rd: Fatty acid production in genetically modified cyanobacteria. Proceedings of the National Academy of Sciences of the United States of America 2011, 108(17):6899-6904.	5. Ruffing AM: Liquid, Gaseous and Solid Biofuels - Conversion Techniques(chapter8: Metabolic Engineering of Hydrocarbon Biosynthesis for Biofuel Production). March 20, 2013, DOI: 10.5772/52050	6. Ruffing AM: Improved Free Fatty Acid Production in Cyanobacteria with Synechococcus sp. PCC 7002 as Host. Frontiers in bioengineering and biotechnology 2014, 2:17.
						accD	K01963	sll0336	Q57417	EC:6.4.1.2	acetyl-CoA carboxylase carboxyl transferase subunit beta
						accC	K01961	sll0053	Q55160	EC:6.4.1.2, EC: 6.3.4.14	acetyl-CoA carboxylase, biotin carboxylase subunit
						accB	K02160	slr0435	Q55120	EC:6.4.1.2	acetyl-CoA carboxylase biotin carboxyl carrier protein
			Reduce the toxic effect of FFA production “Improve cell growth, Physiology and FFA production”	Signal transduction		4 ROS-degrading proteins	K00432	Synpcc7942_1214	Q79PF2	EC:1.11.1.9	glutathione peroxidase			cyanobacteria	Synechococcus elongatus PCC 7942	[7]	7. Ruffing AM: RNA-Seq analysis and targeted mutagenesis for improved free fatty acid production in an engineered cyanobacterium. Biotechnology for biofuels 2013, 6(1):113.
							K04564	Synpcc7942_0801	P18655	EC:1.15.1.1	superoxide dismutase
							K06198	Synpcc7942_0437	Q8GMQ9		competence protein CoiA
							K03782	Synpcc7942_1656	Q31MN3	EC:1.11.1.21	catalase/peroxidase HPI
			Lead to higher lipid levels	Glycerolipid metabolism, Glycerophospholipid metabolism	ko00561, ko00564	plsX	K03621	b1090	P27247	EC:2.3.1.15	glycerol-3-phosphate acyltransferase PlsX			plant, bacterium	Arabidopsis thaliana(Mouse-ear cress), Escherichia coli	[1]	1.Quintana N, Van der Kooy F, Van de Rhee MD, Voshol GP, Verpoorte R: Renewable energy from Cyanobacteria: energy production optimization by metabolic pathway engineering. Applied microbiology and biotechnology 2011, 91(3):471-490.
						plsY	K08591	b3059	P60782		glycerol-3-phosphate acyltransferase Plsy			bacterium	Escherichia coli
						plsC	K00655	b3018	P26647	EC:2.3.1.51	1-acyl-sn-glycerol-3-phosphate acyltransferase			plant, bacterium	Arabidopsis thaliana(Mouse-ear cress), Escherichia coli
		Accumulation	“Enhancing Fatty acid synthesis and diverting Fatty Acids from membrane lipids to Triacylglycerol”	Glycerolipid metabolism	ko00561	PDAT1	braNOG14955, virNOG10454, strNOG10431, euNOG02849	At5g13460	Q9LYR0	EC:2.3.1.158	Phospholipid:diacylglycerol acyltransferase 1			plant	Arabidopsis thaliana(Mouse-ear cress)	[9]	9. Fan J, Yan C, Zhang X, Xu C: Dual role for phospholipid:diacylglycerol acyltransferase: enhancing fatty acid synthesis and diverting fatty acids from membrane lipids to triacylglycerol in Arabidopsis leaves. The Plant cell 2013, 25(9):3506-3518.
				cell wall:Glycan biosynthesis and metabolism		OLEO1	virNOG19439 , strNOG20853,euNOG17282,braNOG04815	At4g25140	P29525		oleosin 1
			help regulate CO2 intake and increase biomass	Signal transduction		LCIA	chloroNOG0186, virNOG24576, euNOG20508	AB168092	Q75NZ3		Anion transporter	norganic carbon transport		algae	Chlamydomonas reinhardtii	[10, 11]	6. Beciri D: Significant biomass increase of genetically altered algae.http://www.robaid.com/bionics/significant-biomass-increase-of-genetically-altered-algae.htm, 2 December 2011.	11. Miura K, Yamano T, Yoshioka S, Kohinata T, Inoue Y, Taniguchi F, Asamizu E, Nakamura Y, Tabata S, Yamato KT et al: Expression profiling-based identification of CO2-responsive genes regulated by CCM1 controlling a carbon-concentrating mechanism in Chlamydomonas reinhardtii. Plant physiology 2004, 135(3):1595-1607.
						LCIB	euNOG24449, virNOG22763 , chloroNOG01532	AB168093	Q75NZ2		Low-CO2 inducible protein
			increase glycerol and neutral lipid content(16- and 18-carbon monousaturated fatty acids significntly increased)	Glycerophospholipid metabolism	ko00564	GPDH	K00006	XP_002177310	B7FQ11	EC:1.1.1.8, EC:1.1.1.94	glycerol-3-phosphate dehydrogenase (NAD+)	Glycerone-P => sn-Glycerol-3P	Glycerone-P: Glycerone phosphate, sn-Glycerol-3P: sn-Glycerol 3-phosphate	diatom	Phaeodactylum tricornutum	[21]	21. Yao Y, Lu Y, Peng KT, Huang T, Niu YF, Xie WH, Yang WD, Liu JS, Li HY: Glycerol and neutral lipid production in the oleaginous marine diatom Phaeodactylum tricornutum promoted by overexpression of glycerol-3-phosphate dehydrogenase. Biotechnol Biofuels 2014, 7.
	Insertion	Accumulation	enhance acyl-CoA-dependent triacylglycerol TAG	Glycerolipid metabolism	ko00561	DGTT2	K14457	XP_001694904	A8J110	EC:2.3.1.22	diacylglycerol acyltransferase type2			algae	Chlamydomonas reinhardtii	[12]	12. Sanjaya, Miller R, Durrett TP, Kosma DK, Lydic TA, Muthan B, Koo AJ, Bukhman YV, Reid GE, Howe GA et al: Altered lipid composition and enhanced nutritional value of Arabidopsis leaves following introduction of an algal diacylglycerol acyltransferase 2. The Plant cell 2013, 25(2):677-693.
			enhance biofuel precursor production	Citrate cycle (TCA cycle)	ko00020	acl	K01648	BC056378	Q91V92	EC:2.3.3.8	Atp-citrate lyase	citrate => acetly-CoA		house mouse	Mus musculus	[13]	13. Tang X, Feng H, Zhang J, Chen WN: Comparative proteomics analysis of engineered Saccharomyces cerevisiae with enhanced biofuel precursor production. PloS one 2013, 8(12):e84661.
		Extraction	“degrade the membrane lipids into FFA with collapse of cell” (present of lipase gene in a cyanobactial genome, the chance that this strain secret fatty acids is bigger.)	Glycerolipid metabolism	ec00561	gpl	K14075		P81139	EC:3.1.1.3, EC:3.1.1.26	Galactolipase	Fatty Acyl-ACP => FFA	FFA: Free Fatty Acid	herbivorous animals	guinea pig(Cavia porcellus)	[3]	3. Liu X, Fallon S, Sheng J, Curtiss R, 3rd: CO2-limitation-inducible Green Recovery of fatty acids from cyanobacterial biomass. Proceedings of the National Academy of Sciences of the United States of America 2011, 108(17):6905-6908.
		Secretion	“Increase production of FFA e.g remove feed back inhibition”	Fatty acid biosynthesis	ec00061	tesA	K10804	b0494	P0ADA1	EC:3.1.1.5; EC: 3.1.2.-	Acyl-CoA thioesterase I	Fatty Acyl-ACP => FFA	FFA: Free Fatty Acid	bacterium	Escherichia coli	[2,4,6,14,15]	2. Liu T, Khosla C: Genetic engineering of Escherichia coli for biofuel production. Annual review of genetics 2010, 44:53-69.	4. Liu X, Sheng J, Curtiss R, 3rd: Fatty acid production in genetically modified cyanobacteria. Proceedings of the National Academy of Sciences of the United States of America 2011, 108(17):6899-6904.	6. Ruffing AM: Improved Free Fatty Acid Production in Cyanobacteria with Synechococcus sp. PCC 7002 as Host. Frontiers in bioengineering and biotechnology 2014, 2:17.	14. Ruffing AM, Jones HD: Physiological effects of free fatty acid production in genetically engineered Synechococcus elongatus PCC 7942. Biotechnology and bioengineering 2012, 109(9):2190-2199.	15. Ruffing AM: Liquid, Gaseous and Solid Biofuels - Conversion Techniques(chapter8: Metabolic Engineering of Hydrocarbon Biosynthesis for Biofuel Production). March 20, 2013, DOI: 10.5772/52050
			“Modify the chain length of FFAs for better fuel quality”		ko00061	fatB1, fatB2	K10781		Q39473, Q41635, Q39514	EC:3.1.2.14, EC:3.1.2.21	fatty acyl-ACP thioesterase B (Plant thioesterase)	Fatty Acyl-ACP => FFA	FFA: Free Fatty Acid	Plants	Cinnamomum camphorum, Umbellularia californica, Cuphea hookeriana	[1,4]	1.Quintana N, Van der Kooy F, Van de Rhee MD, Voshol GP, Verpoorte R: Renewable energy from Cyanobacteria: energy production optimization by metabolic pathway engineering. Applied microbiology and biotechnology 2011, 91(3):471-490.	4. Liu X, Sheng J, Curtiss R, 3rd: Fatty acid production in genetically modified cyanobacteria. Proceedings of the National Academy of Sciences of the United States of America 2011, 108(17):6899-6904.
			release of the FFA			fat1	K10782	XM_001696567	A8HY17	EC:3.1.2.14	fatty acyl-ACP thioesterase A	Fatty Acyl-ACP => FFA	FFA: Free Fatty Acid	algae	Chlamydomonas reinhardtii	[16]	16. Ruffing AM: Borrowing genes from Chlamydomonas reinhardtii for free fatty acid production in engineered cyanobacteria. J Appl Phycol 2013, 25(5):1495-1507.
			improve FFA production	Carbon fixation in photosynthetic organisms	ko00710	rbcL	K01601	Synpcc7942_1426	Q31NB3	EC:4.1.1.39	ribulose bisophosphate carboxylase( ribulose-bisphosphate carboxylase large chain)	RuBisCO		cyanobacteria	Synechococcus elongatus PCC 7942, Synechococcus PCC 7002	[6,16]	6. Ruffing AM: Improved Free Fatty Acid Production in Cyanobacteria with Synechococcus sp. PCC 7002 as Host. Frontiers in bioengineering and biotechnology 2014, 2:17.	16. Ruffing AM: Borrowing genes from Chlamydomonas reinhardtii for free fatty acid production in engineered cyanobacteria. J Appl Phycol 2013, 25(5):1495-1507.
						rbcS	K01602	Synpcc7942_1427	Q31NB2	EC:4.1.1.39	ribulose 1,5-bisphosphate carboxylase small subunit	RuBisCO
Negative (nOG)	knockdown (antisense)		Increase the lipid content by prevent divert the carbon flux away from fatty acid biosynthesis.	Pyruvate metabolism	ko00620	ppc	K01595	SYNPCC7002_A1414	B1XMB9	EC:4.1.1.31	phosphoenolpyruvate carboxylase	PEP => OAA	PEP: Phosphoenolpyruvate, OAA: Oxaloacetate	cyanobacteria	Synechococcus PCC 7002	[1]	1.Quintana N, Van der Kooy F, Van de Rhee MD, Voshol GP, Verpoorte R: Renewable energy from Cyanobacteria: energy production optimization by metabolic pathway engineering. Applied microbiology and biotechnology 2011, 91(3):471-490.
		Accumulation	Increase the lipid yields without affecting the growth	Glycerophospholipid metabolism	ec00564	Thaps3_264297	K13535		B8CDD7	EC:3.1.1.-	multifunctional lipase/phospholipase/acyltransferase			Diatom	Thalassiosira pseudonana	[18]	18. Trentacoste EM, Shrestha RP, Smith SR, Gle C, Hartmann AC, Hildebrand M, Gerwick WH: Metabolic engineering of lipid catabolism increases microalgal lipid accumulation without compromising growth. Proceedings of the National Academy of Sciences of the United States of America 2013, 110(49):19748-19753.
	knockout	Secretion	“channel needed substrates for synthesis of FFAs into divergent or reverse pathways” = = prevent degradation of desired product	Membrane lipid degradation	ko00071	aas(fadD)	K01897	slr1609, Synpcc7942_0918, SYNPCC7002_A0675	P73004	EC:6.2.1.3	acyl-ACP synthetase/long-chain acyl-CoA synthetase	FFA => Fatty Acyle-CoA/FFA => Fatty Acyle-ACP	FFA: Free Fatty Acid	cyanobacteria	Synechocystis PCC 6803, E. coli, Synechococcus PCC 7002, Synechococcus elongatus PCC 7942	[1,2,4-7,14]	1.Quintana N, Van der Kooy F, Van de Rhee MD, Voshol GP, Verpoorte R: Renewable energy from Cyanobacteria: energy production optimization by metabolic pathway engineering. Applied microbiology and biotechnology 2011, 91(3):471-490.	2. Liu T, Khosla C: Genetic engineering of Escherichia coli for biofuel production. Annual review of genetics 2010, 44:53-69.	4. Liu X, Sheng J, Curtiss R, 3rd: Fatty acid production in genetically modified cyanobacteria. Proceedings of the National Academy of Sciences of the United States of America 2011, 108(17):6899-6904.	5. Ruffing AM: Liquid, Gaseous and Solid Biofuels - Conversion Techniques(chapter8: Metabolic Engineering of Hydrocarbon Biosynthesis for Biofuel Production). March 20, 2013, DOI: 10.5772/52050	6. Ruffing AM: Improved Free Fatty Acid Production in Cyanobacteria with Synechococcus sp. PCC 7002 as Host. Frontiers in bioengineering and biotechnology 2014, 2:17.	7. Ruffing AM: RNA-Seq analysis and targeted mutagenesis for improved free fatty acid production in an engineered cyanobacterium. Biotechnology for biofuels 2013, 6(1):113.	14. Ruffing AM, Jones HD: Physiological effects of free fatty acid production in genetically engineered Synechococcus elongatus PCC 7942. Biotechnology and bioengineering 2012, 109(9):2190-2199.
			“divert energy into production of substantial by-products that would compete with production of FFAs”	Butanoate Metabolism (PHB synthesis)	ko00061	fabG	K00059	slr1994	P73826	EC:1.1.1.100	Poly-3-hydroxbutyrate synthesis (PHA-specific acetoacetyl-CoA reductase/3-oxoacyl-[acyl-carrier protein] reductase)	Acetoacetyl-acp => R-3-Hydroxy-butanoyl-ACP		cyanobacteria	Synechocystis PCC 6803	[4]	4. Liu X, Sheng J, Curtiss R, 3rd: Fatty acid production in genetically modified cyanobacteria. Proceedings of the National Academy of Sciences of the United States of America 2011, 108(17):6899-6904.
					ko00650	thi	K00626	slr1993	P73825	EC:2.3.1.9	Poly-3-hydroxbutyrate synthesis (acetyl-CoA C-acetyltransferase )	Acetyl-CoA => PHB synthesis
			enhance secretion of FFAs by weakening cell walls	Bacterial secretion system (Bacterial toxins Membrane)	ko03070	hemolysin	K11003	sll1951	P73817		hemolysin s-layer protien	Membrane transport
			"enhance secretion of FFAs", weakening of the peptidoglycan layer	Cell wall biogenesis/degradation Peptidoglycan biosynthesis pathway	ko00550	mrcB(PBP2)	cyaNOG01264	slr1710	P73218	EC:2.4.1.129, EC 3.4.-.-	penicillin-binding protein 1B (PBP2)	peptidoglycan layer assembly
			“channel needed substrates for synthesis of FFAs into divergent or reverse pathways”	Pyruvate metabolism (Acetate excretion/assimilation pathways)	ko00620	pta	K13788	slr2132	P73662	EC:2.3.1.8	phosphate acetyltransferase	Acetyl-CoA => Acetyl-P	CoA: coenzyme A, Acetyl-P:Acetyl phosphate
			“divert energy into production of substantial by-products that would compete with production of FFAs”	Cell wall biogenesis; peptidoglycan biosynthesis.	ko01000	2 Cyanophycin synthetase	K13282	slr2001	P73832	EC:3.4.15.6	cyanophycinase
							K03802	slr2002	P73833	EC:6.3.2.29, EC:6.3.2.30	cyanophycin synthetase
			improve FFA production and cellular physiology (reduce the toxic effect of FFA production)	Peptidoglycan biosynthesis		porin protein	cyaNOG01069	Synpcc7942_1464,Synpcc7942_1607	Q31N75, Q9KHA8		porin proteins, major outer membrane protein			cyanobacteria	Synechococcus elongatus PCC 7942	[7]	7. Ruffing AM: RNA-Seq analysis and targeted mutagenesis for improved free fatty acid production in an engineered cyanobacterium. Biotechnology for biofuels 2013, 6(1):113.
			increase intracellular citrate level which enhance biofuel precursor production	Citrate cycle (TCA cycle)	ko00020	idh1, idh2	K00030		P28834, P28241	EC:1.1.1.41, EC:1.1.1.42	encoding mitchondrial isocitrate dehydrogenase			yeast	Saccharomyces cerevisiae	[13]	13. Tang X, Feng H, Zhang J, Chen WN: Comparative proteomics analysis of engineered Saccharomyces cerevisiae with enhanced biofuel precursor production. PloS one 2013, 8(12):e84661.
			fatty acid biosynthesis is feadback-inhibited at the transcriptional level by fadR	Transcription factors	ko03000	fadR	K03603	b1187	P0A8V6		Fatty acid metabolism regulator protein			bacterium	Escherichia coli	[1,20]	1.Quintana N, Van der Kooy F, Van de Rhee MD, Voshol GP, Verpoorte R: Renewable energy from Cyanobacteria: energy production optimization by metabolic pathway engineering. Applied microbiology and biotechnology 2011, 91(3):471-490.	20. Lennen RM, Pfleger BF: Modulating membrane composition alters free fatty acid tolerance in Escherichia coli. PloS one 2013, 8(1):e54031.

## Sheet: Table S2
Table S2: Proteins used to construct figure 1
Functional category	Functional sub category	Protein no.	Protein/ Enzyme
Energy Metabolism:	Carbon fixation	2	rbcS	rbcL
Carbohydrate Metabolism:	Glycolysis / Gluconeogenesis	2	pykF	pps
	Pyruvate metabolism	6	ppc	odhB	pdhA	pdhB	phdD	pta
	Citrate cycle	2	idh1, idh2	acl_mus
	Butanoate Metabolism	2	thi	fabG
Lipid Metabolism:	Fatty acid biosynthesis/elongation	13	accA	accB	accC	accD	fabD	fabF	fabH	fabZ	fabI	tesA	fadR	fatB1, fatB2	fat1
	Glycerolipid/Glycerophospholipid metabolism	9	plsX	plsY	plsC	gpl	PDAT1	DGTT2	Thaps3	GPDH	lipA, shl, (fnl, tll, gtl, bsl , ggl, btl, sll)
Cell Membrane and Triglycerides:	Bacterial secretion system	1	hemolysin
	Membrane lipid degradation	1	aas(fadD)
	Signal transduction	6	LCIB	LCIA	ROC_Synpcc7942_1214	ROC_Synpcc7942_0801	ROC_Synpcc7942_0437	ROC_Synpcc7942_1656
Cell Wall Glycan biosynthesis:	Glycan/Peptidoglycan biosynthesis	5	mrcB(PBP2)	OLE1	cyanophycin_slr2002	cyanophycin_slr2001	porin protein(Synpcc7942_1464,Synpcc7942_1607)
Total:		49

## Sheet: Table S3
Table S3: Compilation of control dataset
Organism name	Total protiens	Genome size (bp)	Category	Location	Cell morphology	Evaluation of experiment results	Classification	Reference
Synechococcus sp. PCC 7002	3187	3409935	cyanobacteria	brackish water	unicellular	successful	suitable	[8]	Ruffing AM: Improved Free Fatty Acid Production in Cyanobacteria with Synechococcus sp. PCC 7002 as Host. Frontiers in bioengineering and biotechnology 2014, 2:17.
Synechocystis sp. PCC 6803	3561	3947019	cyanobacteria	freshwater	unicellular	successful	suitable	[1-3]	Liu X, Sheng J, Curtiss R, 3rd: Fatty acid production in genetically modified cyanobacteria. Proceedings of the National Academy of Sciences of the United States of America 2011, 108(17):6899-6904.	Liu X, Fallon S, Sheng J, Curtiss R, 3rd: CO2-limitation-inducible Green Recovery of fatty acids from cyanobacterial biomass. Proceedings of the National Academy of Sciences of the United States of America 2011, 108(17):6905-6908.	Liu X, Curtiss R, 3rd: Thermorecovery of cyanobacterial fatty acids at elevated temperatures. Journal of biotechnology 2012, 161(4):445-449.
Arthrospira platensis NIES-39	6630	6788435	cyanobacteria	alkaline salt lakes	filamentous spiral	unsuccessful	unsuitable	[6, 7]	Arthrospira platensis NIES-39| Biological Resource Center, NITE (NBRC) | National Institute of Technology and Evaluation (NITE). [ONLINE] Available at: http://www.nite.go.jp/en/nbrc/genome/project/annotation/apl.html.	Fujisawa T, Narikawa R, Okamoto S, Ehira S, Yoshimura H, Suzuki I, Masuda T, Mochimaru M, Takaichi S, Awai K et al: Genomic structure of an economically important cyanobacterium, Arthrospira (Spirulina) platensis NIES-39. DNA research : an international journal for rapid publication of reports on genes and genomes 2010, 17(2):85-103.
Lyngbya PCC 8106 (CCY9616)	6142	7037511	cyanobacteria	marine	filamentous straight	unsuccessful	unsuitable	[5]	Selvan BK, Revathi M, Piriya PS, Vasan PT, Prabhu DI, Vennison SJ: Biodiesel production from marine cyanobacteria cultured in plate and tubular photobioreactors. Indian journal of experimental biology 2013, 51(3):262-268.
Synechococcus elongatus PCC 7942	2662	2742269	cyanobacteria	freshwater	unicellular	unsuccessful	unsuitable	[4]	Ruffing AM, Jones HD: Physiological effects of free fatty acid production in genetically engineered Synechococcus elongatus PCC 7942. Biotechnology and bioengineering 2012, 109(9):2190-2199.

## Sheet: Table S4
Table S4: Constructed target species dataset
125 cyanobacteria 3 diatom sequnceced genomes were selected[1]. Genome status indicates ( F:finished, D:draft, P:permanent draft ) and only assembeled genome were choisen in this project.							1] Shih PM, Wu D, Latifi A, Axen SD, Fewer DP, Talla E, Calteau A, Cai F, Tandeau de Marsac N, Rippka R et al: Improving the coverage of the cyanobacterial phylum using diversity-driven genome sequencing. Proceedings of the National Academy of Sciences of the United States of America 2013, 110(3):1053-1058.
Organism ID	Organism name	Total protiens	KEGG organism ID	Gold proj ID	NCBI proj ID	Genome status	Genome size (bp)	Category	Cell morphology
1	Acaryochloris marina MBIC11017	7721	amr	Gp0000033	12997	F	8361599	cyanobacteria	unicellular
2	Acaryochloris sp. CCMEE 5410	7512		Gp0006218	16707	D	7875477	cyanobacteria	unicellular
3	Anabaena cylindrica PCC 7122	6111	acy	Gp0005066	43355	F	7063285	cyanobacteria	filamentous straight
4	Anabaena sp. 90	4899	anb	Gp0004040	30803	F	5305675	cyanobacteria	filamentous straight
5	Anabaena sp. PCC 7108	5071		Gp0000286	158737	F	5886741	cyanobacteria	filamentous straight
6	Anabaena variabilis ATCC 29413	5955	ava	Gp0000445	10642	F	7105752	cyanobacteria	filamentous straight
7	Arthrospira maxima CS-328	5205		Gp0000940	29085	D	6003314	cyanobacteria	filamentous spiral
8	Arthrospira platensis NIES-39	5968	arp	Gp0006880	42161	F	6788435	cyanobacteria	filamentous spiral
9	Arthrospira platensis Paraca	5872		Gp0005001	34793	D	4997563	cyanobacteria	filamentous spiral
10	Arthrospira sp. PCC8005	5471		Gp0002024	40633	D	6145553	cyanobacteria	filamentous spiral
11	Calothrix sp. PCC 6303	5721	calt	Gp0005409	158041	F	6960392	cyanobacteria	filamentous straight, strong tapering
12	Calothrix sp. PCC 7103	10089		Gp0004821	159495	P	11584393	cyanobacteria	filamentous straight, strong tapering
13	Calothrix sp. PCC 7507	6022	calo	Gp0004921	158683	F	7023215	cyanobacteria	filamentous straight, low degree tapering
14	Chamaesiphon minutus PCC 6605	6151	cmp	Gp0008286	158825	P	6761765	cyanobacteria	unicellular
15	Chroococcidiopsis thermalis PCC 7203	5888	cthe	Gp0004181	38119	F	6689401	cyanobacteria	unicellular
16	Crinalium epipsammum PCC 9333	4867	cep	Gp0005067	158835	F	5620407	cyanobacteria	filamentous straight
17	Crocosphaera watsonii WH 0003	5916		Gp0009736	61839	D	5890504	cyanobacteria	unicellular
18	Crocosphaera watsonii WH 8501	6568		Gp0001367	10651	D	6238156	cyanobacteria	unicellular
19	Cyanobacterium aponinum PCC 10605	3493	can	Gp0005183	183340	F	4176973	cyanobacteria	unicellular
20	Cyanobacterium stanieri PCC 7202	2833	csn	Gp0004864	39697	F	3163381	cyanobacteria	unicellular
21	Cyanobium gracile PCC 6307	3336	cgc	Gp0005968	158695	F	3342364	cyanobacteria	unicellular
22	Cyanobium sp. PCC 7001	2779		Gp0006219	19301	D	2834252	cyanobacteria	unicellular
23	Cyanothece sp. ATCC 51142	5013	cyt	Gp0001249	20319	F	5460377	cyanobacteria	unicellular
24	Cyanothece sp. ATCC 51472	5011		Gp0001255	59973	F	5460476	cyanobacteria	unicellular
25	Cyanothece sp. CCY0110	5560		Gp0001248	18951	D	5880532	cyanobacteria	unicellular
26	Cyanothece sp. PCC 7424	5755	cyc	Gp0001250	20479	F	6554169	cyanobacteria	unicellular
27	Cyanothece sp. PCC 7425	5392	cyn	Gp0001251	28337	F	5786110	cyanobacteria	unicellular
28	Cyanothece sp. PCC 7822	6766	cyj	Gp0001253	28535	F	7841948	cyanobacteria	unicellular
29	Cyanothece sp. PCC 8801	4464	cyp	Gp0001254	20503	F	4787694	cyanobacteria	unicellular
30	Cyanothece sp. PCC 8802	4593	cyh	Gp0005888	28339	F	4803347	cyanobacteria	unicellular
31	Cylindrospermopsis raciborskii CS-505	3460		Gp0005278	40109	D	3879030	cyanobacteria	filamentous straight
32	Cylindrospermum stagnale PCC 7417	6404	csg	Gp0005970	158809	P	7610589	cyanobacteria	filamentous straight
33	Dactylococcopsis salina PCC 8305	3502	dsl	Gp0005071	158703	F	3781008	cyanobacteria	unicellular
34	Fischerella sp. JSC-11	4556		Gp0006313	61093	D	5380000	cyanobacteria	filamentous straight
35	Fischerella sp. PCC 9339	6631		Gp0012762	159505	P	8395534	cyanobacteria	filamentous straight
36	Fischerella sp. PCC 9431	5956		Gp0012927	158821	P	7143955	cyanobacteria	filamentous straight
37	Fischerella sp. PCC 9605	6974		Gp0012867	158819	P	8198373	cyanobacteria	filamentous straight
38	Geitlerinema sp. PCC 7105	5098		Gp0005072	158727	P	6152351	cyanobacteria	filamentous straight
39	Geitlerinema sp. PCC 7407	3802	gei	Gp0005969	158833	F	4681111	cyanobacteria	filamentous straight
40	Geminocystis herdmanii PCC 6308	4055		Gp0004863	62511	P	4263418	cyanobacteria	unicellular
41	Gloeobacter sp. JS	4424	glj	Gp0067914	162637	F	4724791	cyanobacteria	unicellular
42	Gloeobacter violaceus PCC 7421	4461	gvi	Gp0000609	9606	F	4659019	cyanobacteria	unicellular
43	Gloeocapsa sp. PCC 73106	3848		Gp0005226	159497	D	4025114	cyanobacteria	unicellular
44	Gloeocapsa sp. PCC 7428	5257	glp	Gp0005335	158831	F	5882710	cyanobacteria	unicellular
45	Halothece sp. PCC 7418	3789	hao	Gp0005068	40817	F	4179170	cyanobacteria	unicellular
46	Leptolyngbya boryana PCC 6306	6834		Gp0003084	158729	P	7262454	cyanobacteria	filamentous straight
47	Leptolyngbya PCC 7375	8578		Gp0005073	43137	P	9422968	cyanobacteria	filamentous straight
48	Leptolyngbya sp. PCC 6406	5151		Gp0006619	159511	P	5606570	cyanobacteria	filamentous straight
49	Leptolyngbya sp. PCC 7376	4678	lep	Gp0004895	43487	F	5125950	cyanobacteria	filamentous straight
50	Lyngbya PCC 8106 (CCY9616)	5781		Gp0001550	13409	D	7037511	cyanobacteria	filamentous straight
51	Mastigocladopsis repens PCC 10914	5658		Gp0012786	158735	P	6309519	cyanobacteria	filamentous straight
52	Microchaete sp. PCC 7126	5129		Gp0005116	158817	P	5742264	cyanobacteria	filamentous straight, low degree tapering
53	Microcoleus chthonoplastes PCC 7420	6983		Gp0001269	19325	P	8679041	cyanobacteria	filamentous straight
54	Microcoleus sp. PCC 7113	6598	mic	Gp0006636	158839	F	7966510	cyanobacteria	filamentous straight
55	Microcoleus vaginatus FGP-2	5435		Gp0001265	47601	P	6698929	cyanobacteria	filamentous straight
56	Microcystis aeruginosa NIES-843	5514	mar	Gp0003491	27835	F	5842795	cyanobacteria	unicellular
57	Moorea producens 3L	7006		Gp0002505	60895	D	8478612	cyanobacteria	filamentous straight
58	Nodosilinea nodulosa PCC 7104	6286		Gp0006602	62311	P	6891283	cyanobacteria	filamentous straight
59	Nodularia spumigena strain CCY9414	4570		Gp0001693	13447	D	5316258	cyanobacteria	filamentous straight
60	Nostoc azollae 0708	6545	naz	Gp0004024	30807	F	5486145	cyanobacteria	filamentous straight
61	Nostoc punctiforme PCC 73102	7678	npu	Gp0001694	216	F	9059191	cyanobacteria	filamentous straight
62	Nostoc sp. PCC 7107	5361	nos	Gp0005626	158705	F	6329823	cyanobacteria	filamentous straight
63	Nostoc sp. PCC 7524	5538	nop	Gp0005967	158707	F	6718869	cyanobacteria	filamentous straight
64	Nostoc sp. PCC7120	6074	ana	Gc00070	244	F	7211789	cyanobacteria	filamentous straight
65	Oscillatoria acuminata PCC 6304	5621	oac	Gp0004845	158709	F	7804270	cyanobacteria	filamentous straight
66	Oscillatoria formosa PCC 6407	5469		Gp0005115	158733	P	6894060	cyanobacteria	filamentous straight
67	Oscillatoria nigro-viridis PCC 7112	6858	oni	Gp0005098	158711	F	8272254	cyanobacteria	filamentous straight
68	Oscillatoria sp. PCC 10802	6653		Gp0007934	158815	P	8594406	cyanobacteria	filamentous straight
69	Oscillatoria sp. PCC 6506	5407		Gp0007902	49445	D	6676705	cyanobacteria	filamentous straight
70	Phaeodactylum tricornutum	10408		Gp0002884	13152	P	27568093	diatom
71	Pleurocapsa sp. PCC 7319	6574		Gp0005580	158813	P	7386997	cyanobacteria	pseudofilamentous
72	Pleurocapsa sp. PCC 7327	4566	plp	Gp0004943	158829	F	4986817	cyanobacteria	pseudofilamentous
73	Prochlorococcus marinus AS9601	1826	pmb	Gp0000216	13548	F	1669886	cyanobacteria	unicellular
74	Prochlorococcus marinus MIT 9202	1903		Gp0001288	19343	D	1691453	cyanobacteria	unicellular
75	Prochlorococcus marinus MIT 9211	1807	pmj	Gp0000019	13551	F	1688963	cyanobacteria	unicellular
76	Prochlorococcus marinus MIT 9215	1931	pmh	Gp0000049	18633	F	1738790	cyanobacteria	unicellular
77	Prochlorococcus marinus MIT 9301	1811	pmg	Gp0000190	15746	F	1641879	cyanobacteria	unicellular
78	Prochlorococcus marinus MIT 9303	2712	pmf	Gp0000215	13496	F	2682675	cyanobacteria	unicellular
79	Prochlorococcus marinus MIT 9313	2510	pmt	Gp0000621	220	F	2410873	cyanobacteria	unicellular
80	Prochlorococcus marinus MIT 9515	1852	pmc	Gp0000217	13617	F	1704176	cyanobacteria	unicellular
81	Prochlorococcus marinus MIT9312	1869	pmi	Gp0000425	13910	F	1709204	cyanobacteria	unicellular
82	Prochlorococcus marinus NATL1A	2083	pme	Gp0000214	15660	F	1864731	cyanobacteria	unicellular
83	Prochlorococcus marinus NATL2A	2048	pmn	Gp0000455	13911	F	1842899	cyanobacteria	unicellular
84	Prochlorococcus marinus subsp. marinus CCMP1375	1852	pma	Gp0000623	419	F	1751080	cyanobacteria	unicellular
85	Prochlorococcus marinus subsp. pastoris CCMP1986	1872	pmm	Gp0000620	213	F	1657990	cyanobacteria	unicellular
86	Prochlorothrix hollandica PCC 9006	4712		Gp0002274	158811	P	5646343	cyanobacteria	filamentous straight
87	Pseudanabaena biceps PCC 7429	4654		Gp0006680	158837	P	5476421	cyanobacteria	filamentous straight
88	Pseudanabaena sp. PCC 6802	5176		Gp0004822	158731	P	5621883	cyanobacteria	filamentous straight
89	Pseudanabaena sp. PCC 7367	3957	pseu	Gp0004823	158713	F	4885680	cyanobacteria	filamentous straight
90	Raphidiopsis brookii D9	3022		Gp0005210	40111	D	3186511	cyanobacteria	filamentous straight
91	Rivularia sp. PCC 7116	6650	riv	Gp0001840	63147	F	8728773	cyanobacteria	filamentous straight
92	Spirulina subsalsa PCC 9445	4470		Gp0006374	158827	F	5323600	cyanobacteria	filamentous spiral
93	Stanieria cyanosphaera PCC 7437	4921	scs	Gp0004824	158877	F	5544990	cyanobacteria	unicellular
94	Synechococcus elongatus PCC6301	2651	syc	Gp0000513	13282	F	2696255	cyanobacteria	unicellular
95	Synechococcus elongatus PCC7942	2676	syf	Gp0000422	10645	F	2742269	cyanobacteria	unicellular
96	Synechococcus sp. BL107	2450		Gp0002097	13559	D	2283377	cyanobacteria	unicellular
97	Synechococcus sp. CB0101	2894		Gp0004214	46501	D	2686395	cyanobacteria	unicellular
98	Synechococcus sp. CB0205	2652		Gp0004213	46503	D	2427308	cyanobacteria	unicellular
99	Synechococcus sp. CC9311	2826	syg	Gp0000310	12530	F	2606748	cyanobacteria	unicellular
100	Synechococcus sp. CC9605	2854	syd	Gp0000430	13643	F	2510659	cyanobacteria	unicellular
101	Synechococcus sp. CC9902	2389	sye	Gp0000432	13655	F	2234828	cyanobacteria	unicellular
102	Synechococcus sp. JA-2-3B	2785		Gp0000393	16252	F	3046680	cyanobacteria	unicellular
103	Synechococcus sp. JA-3-3Ab	2678	cya	Gp0000394	16251	F	2932766	cyanobacteria	unicellular
104	Synechococcus sp. PCC 6312	3642	syne	Gp0006734	158717	F	3717505	cyanobacteria	unicellular
105	Synechococcus sp. PCC 7335	5222		Gp0001301	19377	F	5973558	cyanobacteria	unicellular
106	Synechococcus sp. PCC 7336	4512		Gp0005931	158719	F	5140668	cyanobacteria	unicellular
107	Synechococcus sp. PCC 7502	3636	synp	Gp0003542	159509	F	3583735	cyanobacteria	unicellular
108	Synechococcus sp. PCC7002	3167	syp	Gp0002091	28247	F	3409935	cyanobacteria	unicellular
109	Synechococcus sp. RCC307	2676	syr	Gp0000143	13654	F	2224914	cyanobacteria	unicellular
110	Synechococcus sp. RS9916	2450		Gp0002094	13557	D	2664465	cyanobacteria	unicellular
111	Synechococcus sp. RS9917	2633		Gp0006220	13555	D	2579542	cyanobacteria	unicellular
112	Synechococcus sp. WH 5701	3162		Gp0002093	13554	D	3043834	cyanobacteria	unicellular
113	Synechococcus sp. WH 7805	2676		Gp0002092	13553	D	2620367	cyanobacteria	unicellular
114	Synechococcus sp. WH 8016	2942		Gp0009723	61805	F	2706690	cyanobacteria	unicellular
115	Synechococcus sp. WH 8109	2324		Gp0003233	37911	F	2118490	cyanobacteria	unicellular
116	Synechococcus sp. WH7803	2504	syx	Gp0000142	13642	F	2366980	cyanobacteria	unicellular
117	Synechococcus sp. WH8102	2641	syw	Gp0000622	230	F	2434428	cyanobacteria	unicellular
118	Synechocystis sp. PCC 6803	3728	syz	Gp0000791	60	F	3947019	cyanobacteria	unicellular
119	Synechocystis sp. PCC 6803 PCC-N	3248	sys	Gp0016496	72561	F	3570103	cyanobacteria	unicellular
120	Synechocystis sp. PCC 7509	4751		Gp0008245	159501	D	4774666	cyanobacteria	unicellular
121	Thalassiosira pseudonana	11673		Gp0000536	191	F	32437365	diatom
122	Thermosynechococcus elongatus BP-1	2441	tel	Gp0000681	308	F	2593857	cyanobacteria	unicellular
123	Thermosynechococcus sp. NK55	2404	thn	Gp0047689	218025	F	2520064	cyanobacteria	unicellular
124	Trichodesmium erythraeum IMS101	5456	ter	Gp0000330	318	F	7750108	cyanobacteria	filamentous straight
125	Candidatus Atelocyanobacterium thalassa (isolate ALOHA) (also known as cyanobacterium UCYN-A )	1160	cyu	Gp0005947	30917	F	1443806	cyanobacteria	unicellular
126	Unidentified cyanobacterium PCC 7702	4276		Gp0012756	158823	P	4903153	cyanobacteria	practically unicellular
127	Xenococcus sp. PCC 7305	5240		Gp0006703	159499	D	5929641	cyanobacteria	unicellular
128	Fragilariopsis cylindrus	27137		Gp0002810	32761	D	80500000	diatom	unicellular

## Sheet: Table S5
Table S5: Comparison of FFASC and Model SEED
	Orthologous group rules	EC number	Arthrospira platensis NIES-39	Lyngbya PCC 8106 (CCY9616)	Synechocystis sp. PCC 6803	Synechococcus elongatus PCC 7942	Synechococcus sp. PCC 7002	Candidatus Atelocyanobacterium thalassa isolate ALOHA	Prochlorococcus marinus AS9601	Prochlorococcus marinus MIT 9202	Prochlorococcus marinus MIT 9211	Prochlorococcus marinus MIT 9215	Prochlorococcus marinus MIT 9301	Prochlorococcus marinus MIT 9515	Prochlorococcus marinus MIT 9312	Prochlorococcus marinus NATL1A	Prochlorococcus marinus NATL2A	Prochlorococcus marinus subsp. marinus CCMP1375	Prochlorococcus marinus subsp. pastoris CCMP1986	Synechococcus sp. CB0101	Synechococcus sp. CB0205	Synechococcus sp. JA-3-3Ab	Synechococcus sp. RS9917	Synechococcus sp. WH 5701	Synechococcus sp. WH 8109	Thermosynechococcus elongatus BP-1	Thermosynechococcus sp. NK55		Arthrospira platensis NIES-39	Lyngbya PCC 8106 (CCY9616)	Synechocystis sp. PCC 6803	Synechococcus elongatus PCC 7942	Synechococcus sp. PCC 7002	Candidatus Atelocyanobacterium thalassa isolate ALOHA	Prochlorococcus marinus AS9601	Prochlorococcus marinus MIT 9202	Prochlorococcus marinus MIT 9211	Prochlorococcus marinus MIT 9215	Prochlorococcus marinus MIT 9301	Prochlorococcus marinus MIT 9515	Prochlorococcus marinus MIT 9312	Prochlorococcus marinus NATL1A	Prochlorococcus marinus NATL2A	Prochlorococcus marinus subsp. marinus CCMP1375	Prochlorococcus marinus subsp. pastoris CCMP1986	Synechococcus sp. CB0101	Synechococcus sp. CB0205	Synechococcus sp. JA-3-3Ab	Synechococcus sp. RS9917
Other	insert_K14457_DGTT2	EC:2.3.1.22	0	0	0	0	0	0	0	0	0	0	0	0	0	0	0	0	0	0	0	0	0	0	0	0	0		1	1	1	0	1	0	0	0	0	0	0	0	0	0	0	0	0	0	0	0	0
	insert_K10804_tesA	EC:3.1.1.5	0	0	0	0	0	0	0	0	0	0	0	0	0	0	0	0	0	0	0	1	0	0	0	0	0		1	1	1	1	1	0	1	1	1	1	1	1	1	1	1	1	1	1	1	1	1
	knockout_K13282_slr2001	EC:3.4.15.6	0	0	0	0	0	0	0	0	0	0	0	0	0	0	0	0	0	0	0	0	0	0	0	0	0		1	1	1	0	1	0	1	1	0	1	1	1	1	1	1	0	1	0	0	0	0
	knockout_K03802_slr2002	EC:6.3.2.29, EC:6.3.2.30	0	0	0	0	0	0	0	0	0	0	0	0	0	0	0	0	0	0	0	0	0	0	0	0	0		1	1	1	0	1	0	0	0	0	0	0	0	0	0	0	0	0	0	0	0	0
	knockout_cyaNOG01264_PBP2	EC:2.4.1.129	1	1	1	1	1	1	1	1	1	1	1	1	1	0	0	1	1	1	1	1	1	1	1	1	1		1	1	1	1	1	0	0	0	0	0	0	0	0	0	0	0	0	1	1	1	1
	overexpression_K00655_plsC	EC:2.3.1.51, EC:2.3.1.n4	0	0	0	0	0	1	0	0	0	0	0	0	0	0	0	0	0	0	0	0	0	0	0	0	0		1	1	1	1	1	1	1	1	1	1	1	1	1	1	1	1	1	1	1	1	1
	overexpression_K08591_plsY	EC:2.3.1.15, EC:2.3.1.n5, EC:2.3.1.n3	0	0	0	0	0	0	0	0	0	0	0	0	0	0	0	0	0	0	0	0	0	0	0	0	0		1	1	1	1	1	1	1	0	1	1	1	1	1	1	1	1	1	1	1	1	1
	present_K00627_odhB	EC:2.3.1.12	1	1	1	1	1	1	1	1	1	1	1	1	1	1	1	1	1	1	1	1	1	1	1	1	1		1	1	1	1	1	1	1	1	1	1	1	1	1	1	1	1	0	0	0	1	1
	present_K01046_lipase	EC:3.1.1.3, EC:3.1.1.32	0	0	0	0	0	0	0	0	0	0	0	0	0	0	0	0	0	0	0	0	0	0	0	0	0		1	1	1	1	1	1	1	1	1	1	1	1	1	1	1	1	1	1	1	1	1
	overexpression_K00006_GPDH	EC:1.1.1.8, EC:1.1.1.94	1	1	1	1	1	0	0	0	0	0	0	0	0	0	0	0	0	1	1	1	0	1	0	1	1		1	1	1	1	1	0	0	0	0	0	0	0	0	0	0	0	0	1	1	1	0
	underexpression_K01595_ppc	EC:4.1.1.31	1	1	1	1	1	0	1	1	1	1	1	1	1	1	1	1	1	1	1	1	1	1	1	1	1		1	1	1	1	1	0	1	1	1	1	1	1	1	1	1	1	1	1	1	1	1
	insert_K10781_fatB	EC:3.1.2.14, EC:3.1.2.21	0	0	0	0	0	0	0	0	0	0	0	0	0	0	0	0	0	0	0	0	0	0	0	0	0		0	0	0	0	0	0	0	0	0	0	0	0	0	0	0	0	0	0	0	0	0
	insert_K10782_fat1	EC:3.1.2.14	0	0	0	0	0	0	0	0	0	0	0	0	0	0	0	0	0	0	0	0	0	0	0	0	0		0	0	0	0	0	0	0	0	0	0	0	0	0	0	0	0	0	0	0	0	0
	insert_K01648_acl	EC:2.3.3.8	0	0	0	0	0	0	0	0	0	0	0	0	0	0	0	0	0	0	0	0	0	0	0	0	0		0	0	0	0	0	0	0	0	0	0	0	0	0	0	0	0	0	0	0	0	0
	overexpression_virNOG10454_PDAT1	EC:2.3.1.158	0	0	0	0	0	0	0	0	0	0	0	0	0	0	0	0	0	0	0	0	0	0	0	0	0		0	0	0	0	0	0	0	0	0	0	0	0	0	0	0	0	0	0	0	0	0
	insert_K14075_gpl	EC:3.1.1.26, EC:3.1.1.3	0	0	0	0	0	0	0	0	0	0	0	0	0	0	0	0	0	0	0	0	0	0	0	0	0		0	0	0	0	0	0	0	0	0	0	0	0	0	0	0	0	0	0	0	0	0
	present_K00161_pdhA	EC:1.2.4.1	1	1	1	1	1	1	1	1	1	1	1	1	1	1	1	1	1	1	1	1	1	1	1	1	1		1	1	1	1	1	1	1	1	1	1	1	1	1	1	1	1	1	1	1	1	1
	present_K00162_pdhB	EC:1.2.4.1	1	1	1	1	1	1	1	1	1	1	1	1	1	1	1	1	1	1	1	1	1	1	1	1	1		1	1	1	1	1	1	1	1	1	1	1	1	1	1	1	1	1	1	1	1	1
	present_K00382_phdD	EC:1.8.1.4	1	1	1	1	1	1	1	1	1	1	1	1	1	1	1	1	1	1	1	1	1	1	1	1	1		1	1	1	1	1	1	1	1	1	1	1	1	1	1	1	1	1	1	1	1	1
	present_K01007_pps	EC:2.7.9.2	1	1	1	1	1	0	0	0	0	0	0	0	0	0	0	0	0	1	1	1	0	1	0	1	1		1	1	1	1	1	0	0	0	0	0	0	0	0	0	0	0	0	1	1	1	0
	present_K00873_pykf	EC:2.7.1.40	1	1	1	1	1	1	1	1	1	1	1	1	1	1	1	1	1	1	1	1	1	1	1	1	1		1	1	1	1	1	1	1	1	1	1	1	1	1	1	1	1	1	1	1	1	1
	insert_K01601_rbcL	EC:4.1.1.39	1	1	1	1	1	0	1	1	1	1	1	1	1	1	1	1	1	1	1	1	1	1	1	1	1		1	1	1	1	1	0	1	1	1	1	1	1	1	1	1	1	1	1	1	1	1
	insert_K01602_rbcS	EC:4.1.1.39	1	1	1	1	1	0	1	1	1	1	1	1	1	1	1	1	1	1	1	1	1	1	1	1	1		1	1	1	1	1	0	1	1	1	1	1	1	1	1	1	1	1	1	1	1	1
	overexpression_K04564_Synpcc7942_0801	EC:1.15.1.1	0	1	1	1	1	0	0	0	0	0	0	0	0	0	0	0	0	1	1	1	1	1	1	1	1		0	1	1	1	1	0	0	0	0	0	0	0	0	0	0	0	0	1	1	1	1
	overexpression_K00432_Synpcc7942_1214	EC:1.11.1.9	0	0	1	1	1	0	1	1	1	1	1	1	1	1	1	1	1	1	1	0	1	1	1	0	0		0	0	1	1	1	0	1	1	1	1	1	1	1	1	1	1	1	1	1	0	1
	overexpression_K03782_Synpcc7942_1656	EC:1.11.1.21, EC:1.11.1.6, EC:1.11.1.7	0	1	1	1	1	0	0	0	0	0	0	0	0	0	0	0	0	0	0	0	1	1	0	0	0		0	0	1	1	1	0	0	0	0	0	0	0	0	0	0	0	0	0	0	0	1
	knockout_K13788_pta	EC:2.3.1.8	1	1	1	0	0	0	0	0	0	0	0	0	0	0	0	0	0	0	0	0	0	0	0	0	0		1	1	1	0	0	0	0	0	0	0	0	0	0	0	0	0	0	0	0	0	0
	knockout_K00030_idh	EC:1.1.1.41, EC:1.1.1.42	1	1	1	1	1	0	1	1	1	1	1	1	1	1	1	1	1	1	1	1	1	1	1	1	1		1	1	1	1	1	0	1	1	1	1	1	1	1	1	1	1	1	1	1	1	1
	knockout_K00626_thi	EC:2.3.1.9	1	0	1	0	0	0	0	0	0	0	0	0	0	0	0	0	0	0	0	0	0	0	0	0	0		1	0	1	0	0	0	0	0	0	0	0	0	0	0	0	0	0	0	0	0	0
	overexpression_K03621_plsX	EC:2.3.1.15, EC:2.3.1.n2	0	0	0	0	0	0	0	0	0	0	0	0	0	0	0	0	0	0	0	0	0	0	0	0	0		1	1	1	1	1	1	1	1	1	1	1	1	1	1	1	1	1	1	1	1	1
	knockout_K01897_fadD	EC:6.2.1.3	1	1	1	1	1	1	1	1	1	1	1	1	1	1	1	1	1	1	1	1	1	1	1	1	1		1	1	1	1	1	1	1	1	1	1	1	1	1	1	1	1	1	1	1	1	1
Fatty acid biosynthesis, initiation and elongation	overexpression_K01962_accA	EC:6.4.1.2	1	1	1	1	1	1	1	1	1	1	1	1	1	1	1	1	1	1	1	1	1	1	1	1	1		1	1	1	1	1	1	1	1	1	1	1	1	1	1	1	1	1	1	1	1	1
	overexpression_K02160_accB	EC:6.4.1.2	1	1	1	1	1	1	1	1	1	1	1	1	1	1	1	1	1	1	1	1	1	1	1	1	1		1	1	1	1	1	1	1	1	1	1	1	1	1	1	1	1	1	1	1	1	1
	overexpression_K01961_accC	EC:6.4.1.2, EC:6.3.4.14	1	1	1	1	1	1	1	1	1	1	1	1	1	1	1	1	1	1	1	1	1	1	1	1	1		1	1	1	1	1	1	1	1	1	1	1	1	1	1	1	1	1	1	1	1	1
	overexpression_K01963_accD	EC:6.4.1.2	1	1	1	1	1	1	1	1	1	1	1	1	1	1	1	1	1	1	1	1	1	1	1	1	1		1	1	1	1	1	1	1	1	1	1	1	1	1	1	1	1	1	1	1	1	1
	present_K00645_fabD	EC:2.3.1.39	1	1	1	1	1	1	1	1	1	1	1	1	1	1	1	1	1	1	1	1	1	1	1	1	1		1	1	1	1	1	1	1	1	1	1	1	1	1	1	1	1	1	1	1	1	1
	present_K00648_fabH	EC:2.3.1.180	1	1	1	1	1	1	1	1	1	1	1	1	1	1	1	1	1	1	1	1	1	1	1	1	1		1	1	1	1	1	1	1	1	1	1	1	1	1	1	1	1	1	1	1	1	1
	present_K09458_fabF	EC:2.3.1.179	1	1	1	1	1	1	1	1	1	1	1	1	1	1	1	1	1	1	1	1	1	1	1	1	1		1	1	1	1	1	1	1	1	1	1	1	1	1	1	1	1	1	1	1	1	1
	knockout_K00059_fabG	EC:1.1.1.100, EC:1.1.1.36	1	1	1	1	1	1	1	1	1	1	1	1	1	1	1	1	1	1	1	1	1	1	1	1	1		1	1	1	1	1	1	1	1	1	1	1	1	1	1	1	1	1	1	1	1	1
	present_K02372_fabZ	EC:4.2.1.59	0	0	0	0	0	0	0	0	0	0	0	0	0	0	0	0	0	0	0	0	0	0	0	0	0		1	1	1	1	1	1	1	1	1	1	1	1	1	1	1	1	1	1	1	1	1
	present_K00208_fabI	EC:1.3.1.9, EC:1.3.1.10	1	1	1	1	1	1	1	1	1	1	1	1	1	1	1	1	1	1	1	1	1	1	1	1	1		1	1	1	1	1	1	1	1	1	1	1	1	1	1	1	1	1	1	1	1	1
			ModelSEED data																										FAA data
	Identical (sum(t1-t2) = 0)	28
	Present via FFASC only (sum(t1-t2) < 0)	9
	Present via Model SEED only (sum(t1-t2) > 0)	4
[truncated: 9 more columns]

## Sheet: Table S6
Table S6: Free fatty acid (FFA) protein/enzyme domains
Rules	Enzyme no.	No. of orthologs	Orthology	Protein/Enzyme	Locus tag	UniProt id	domains	domain description
present_K00873_pykf	EC 2.7.1.40	3132	K00873	pykF	sll0587	Q55863	PF00224, PF02887	PK, PK_C
					sll1275	P73534	PF00224, PF02887, PF00391	PK, PK_C, PEP-utilizers
present_K01007_pps	EC 2.7.9.2	1524	K01007	pps	slr0301	Q55905	PF01326, PF00391, PF02896	PPDK_N, PEP-utilizers, PEP-utilizers_C
present_K00162_pdhB	EC 1.2.4.1	1951	K00162	pdhB	sll1721	P73405	PF02779, PF02780	Transket_pyr, Transketolase_C
present_K00161_pdhA	EC 1.2.4.1	2070	K00161	pdhA	slr1934	P74490	PF00676	E1_dh
present_K00627_odhB	EC 2.3.1.12	2584	K00627	odhB	sll1841	P74510	PF00364, PF02817, PF00198	Biotin_lipoyl, E3_binding, 2-oxoacid_dh
present_K00382_phdD	EC 1.8.1.4	3839	K00382	phdD (ipdA)	slr1096	P72740	PF07992, PF00070, PF02852	Pyr_redox_2, Pyr_redox, Pyr_redox_dim
present_K00648_fabH	EC 2.3.1.180	2885	K00648	fabH	slr1511	P73951	PF08545, PF08541	ACP_syn_III, ACP_syn_III_C
present_K00645_fabD	EC 2.3.1.39	2202	K00645	fabD	slr2023	P73242	PF00698	Acyl_transf_1
present_K09458_fabF	EC 2.3.1.41, EC 2.3.1.179	2939	K09458	fabF	sll1069, slr1332	P73283,P74017	PF00109 PF02801	ketoacyl-synt Ketoacyl-synt_C
present_K02372_fabZ	EC 4.2.1.59	1917	K02372	fabZ	sll1605	P73848	PF07977	FabA
present_K00208_fabI	EC 1.3.1.9, EC 1.3.1.10	1538	K00208	FabI (envM)	slr1051	P73016	PF13561	adh_short_C2
present_K01046 _lipase	EC 3.1.1.3, EC 3.1.1.32	609	K01046	lipA	sll1969	P73372	PF12697	Abhydrolase_6
				fnl	YP 001410837	A7HMP7	PF07819	PGAP1
				btl	AAF40217	Q9L6D3	No domains found in Pfam database
				bsl	NP 388152	P37957	PF01674	Lipase_2
				ggl	ABI13535	Q0MVP3	PF00135	COesterase
				sll	ADI78874	E0YJE9	PF12695	Abhydrolase_5
				tll	ABV69591	B8PQ85	PF03893, PF01764	Lipase3_N, Lipase_3
				gtl	JC8061	Q842J9	No domains found in Pfam database
				shl		P04635	PF04650	YSIRK_signal
overexpression_K01962_accA	EC 6.4.1.2	1652	K01962	accA	sll0728	P74638	PF03255	ACCA
overexpression_K01963_accD	EC 6.4.1.2	1630	K01963	accD	sll0336	Q57417	PF01039	Carboxyl_trans
overexpression_K01961_accC	EC 6.4.1.2, EC 6.3.4.14	1811	K01961	accC	sll0053	Q55160	PF00289, PF02786, PF02785	CPSase_L_chain, CPSase_L_D2, Biotin_carb_C
overexpression_K02160_accB	EC 6.4.1.2	1704	K02160	accB	slr0435	Q55120	PF00364	Biotin_lipoyl
overexpression_K00432 _Synpcc7942_1214	EC 1.11.1.9	2036	K00432	4 ROS-degrading proteins	Synpcc7942_1214	Q79PF2	PF00255	GSHPx
overexpression_K04564_Synpcc7942_0801	EC 1.15.1.1	2866	K04564	4 ROS-degrading proteins	Synpcc7942_0801	P18655	PF00081, PF02777	Sod_Fe_N, Sod_Fe_C
overexpression_K06198_Synpcc7942_0437		228	K06198	4 ROS-degrading proteins	Synpcc7942_0437	Q8GMQ9	PF06054	CoiA
overexpression_K03782_Synpcc7942_1656	EC 1.11.1.21	861	K03782	4 ROS-degrading proteins	Synpcc7942_1656	Q31MN3	PF00141	peroxidase
overexpression_K03621 _plsX	EC 2.3.1.15	1533	K03621	plsX	b1090	P27247	PF02504	FA_synthesis
overexpression_K08591_plsY	EC 2.3.1.15	1546	K08591	plsY	b3059	P60782	PF02660	G3P_acyltransf
overexpression_K00655_plsC	EC 2.3.1.51	2883	K00655	plsC	b3018	Q8GXU8,P26647	PF01553	Acyltransferase
overexpression_virNOG10454_PDAT1	EC 2.3.1.158	19	braNOG14955, virNOG10454, strNOG10431, euNOG02849	PDAT1	At5g13460	Q9LYR0	PF00612, PF13178	IQ, DUF4005
overexpression_virNOG19439_oleosins		26	virNOG19439 , strNOG20853,euNOG17282,braNOG04815	OLEO1	At4g25140	P29525	PF01277	Oleosin
overexpression_virNOG24576_LCIA		15	chloroNOG0186, virNOG24576, euNOG20508	LCIA	AB168092	Q75NZ3	PF01226	Form_Nir_trans
overexpression_virNOG22763_LCIB		7	euNOG24449, virNOG22763 , chloroNOG01532	LCIB	AB168093	Q75NZ2	No domains found in Pfam database
overexpression_K00006_GPDH	EC 1.1.1.8, EC 1.1.1.94	305	K00006	GPDH	XP_002177310	B7FQ11	PF01210, PF07479	NAD_Gly3P_dh_N, NAD_Gly3P_dh_C
insert_K14457_DGTT2	EC 2.3.1.22	277	K14457	DGTT2	XP_001694904	A8J110	PF03982	DAGAT
insert_K01648_acl	EC 2.3.3.8	316	K01648	acl	BC056378	Q91V92	PF08442, PF02629, PF00549, PF00285	ATP-grasp_2, CoA_binding, Ligase_CoA, Citrate_synt
insert_K10804_tesA	EC 3.1.1.5; EC 3.1.2.-	655	K10804	tesA	b0494	P0ADA1	PF13472	Lipase_GDSL_2
insert_K10781_fatB	EC 3.1.2.14, EC 3.1.2.21	109	K10781	FatB1, FatB2		Q39473,Q41635,Q39514	PF12590, PF01643	Acyl-thio_N, Acyl-ACP_TE
insert_K10782_fat1	EC 3.1.2.14	47	K10782	Fat1	XM_001696567	A8HY17	PF01643	Acyl-ACP_TE
insert_K01601_rbcL	EC 4.1.1.39	512	K01601	rbcL	Synpcc7942_1426	Q31NB3	PF02788, PF00016	RuBisCO_large_N, RuBisCO_large
insert_K01602_rbcS	EC 4.1.1.39	339	K01602	rbcS	Synpcc7942_1427	Q31NB2	PF00101	RuBisCO_small
insert_K14075_gpl	EC 3.1.1.3, EC 3.1.1.26	14	K14075	Gpl		P81139	PF00151, PF01477	Lipase, PLAT
underexpression_K01595_ppc	EC 4.1.1.31	1326	K01595	ppc	SYNPCC7002_A1414	B1XMB9	PF00311	PEPcase
knockout_K01897_fadD	EC 6.2.1.3	4336	K01897	fadD	slr1609, Synpcc7942_0918, SYNPCC7002_A0675	P73004	PF00501	AMP-binding
knockout_K00059_fabG	EC 1.1.1.100	7174	K00059	fabG	slr1994	P73826	PF00106	adh_short
knockout_K00626_thi	EC 2.3.1.9	5014	K00626	thi	slr1993	P73825	PF00108, PF02803	Thiolase_N, Thiolase_C
knockout_K11003_hemolysin		143	K11003	Hemolysin	sll1951	P73817	No domains found in Pfam database
knockout_cyaNOG01264_PBP2	EC 2.4.1.129, EC 3.4.-.-	41	cyaNOG01264	mrcB(PBP2)	slr1710	P73218	PF00498, PF00912, PF00905	FHA, Transgly, Transpeptidase
knockout_K13788_pta	EC 2.3.1.8	622	K13788	pta	slr2132	P73662	PF13500, PF07085, PF01515	AAA_26, DRTGG, PTA_PTB
knockout_K13282_slr2001	EC 3.4.15.6	217	K13282	2 cyanophycin synthetase	slr2001	P73832	PF03575	Peptidase_S51
knockout_K03802_slr2002	EC 6.3.2.29, EC 6.3.2.30	323	K03802	2 cyanophycin synthetase	slr2002	P73833	PF13535, PF08245, PF02875	ATP-grasp_4, Mur_ligase_M, Mur_ligase_C
knockout_cyaNOG01069_porin		145	cyaNOG01069	2 porin protein	Synpcc7942_1464,Synpcc7942_1607	Q31N75,Q9KHA8	PF00395, PF04966	SLH, OprB
underexpression_K13535_Thaps3_264297	EC 3.1.1.-	115	K13535	Thaps3_264297		B8CDD7	PF12697	Abhydrolase_6
knockout_K00030_idh	EC 1.1.1.41, EC 1.1.1.42	770	K00030	idh1, idh2		P28834,P28241	PF00180	Iso_dh
knockout_K03603_fadR		233	K03603	fadR	b1187	P0A8V6	PF00392, PF07840	GntR, FadR_C

## Sheet: Table S7
Table S7: Orthologous group hit number matrix of 49 OGs and 128 (cyanobacteria and diatom) strains
Biofuel OG tags	Cyanobacteria and diatom organisms
	Acaryochloris marina MBIC11017	Acaryochloris sp. CCMEE 5410	Anabaena cylindrica PCC 7122	Anabaena sp. 90	Anabaena sp. PCC 7108	Anabaena variabilis ATCC 29413	Arthrospira maxima CS-328	Arthrospira platensis NIES-39	Arthrospira platensis Paraca	Arthrospira sp. PCC8005	Calothrix sp. PCC 6303	Calothrix sp. PCC 7103	Calothrix sp. PCC 7507	Candidatus Atelocyanobacterium thalassa (isolate ALOHA)	Chamaesiphon minutus PCC 6605	Chroococcidiopsis thermalis PCC 7203	Crinalium epipsammum PCC 9333	Crocosphaera watsonii WH 0003	Crocosphaera watsonii WH 8501	Cyanobacterium aponinum PCC 10605	Cyanobacterium stanieri PCC 7202	Cyanobium gracile PCC 6307	Cyanobium sp. PCC 7001	Cyanothece sp. ATCC 51142	Cyanothece sp. ATCC 51472	Cyanothece sp. CCY0110	Cyanothece sp. PCC 7424	Cyanothece sp. PCC 7425	Cyanothece sp. PCC 7822	Cyanothece sp. PCC 8801	Cyanothece sp. PCC 8802	Cylindrospermopsis raciborskii CS-505	Cylindrospermum stagnale PCC 7417	Dactylococcopsis salina PCC 8305	Fischerella sp. JSC-11	Fischerella sp. PCC 9339	Fischerella sp. PCC 9431	Fischerella sp. PCC 9605	Fragilariopsis cylindrus	Geitlerinema sp. PCC 7105	Geitlerinema sp. PCC 7407	Geminocystis herdmanii PCC6308	Gloeobacter sp. JS	Gloeobacter violaceus PCC 7421	Gloeocapsa sp. PCC 73106	Gloeocapsa sp. PCC 7428	Halothece sp. PCC 7418	Leptolyngbya boryana PCC 6306	Leptolyngbya PCC 7375
insert_K10781_fatB	0	0	0	0	0	0	0	0	0	0	0	0	0	0	0	0	0	0	0	0	0	0	0	0	0	0	0	0	0	0	0	0	0	0	0	0	0	0	0	0	0	0	0	0	0	0	0	0	0
insert_K14457_DGTT2	2	1	1	1	1	1	1	1	1	1	1	1	1	0	1	1	1	1	1	1	1	1	0	3	3	1	1	1	1	1	1	1	1	1	1	1	1	1	11	0	1	1	0	0	0	0	0	1	1
insert_K10782_fat1	0	0	0	0	0	0	0	0	0	0	0	0	1	0	0	0	1	0	0	0	0	0	0	0	0	0	0	0	0	0	0	0	0	0	0	0	0	0	0	0	1	0	0	0	0	1	0	0	0
insert_K01648_acl	0	0	0	0	0	0	0	0	0	0	0	0	0	0	0	0	0	0	0	0	0	0	0	0	0	0	0	0	0	0	0	0	0	0	0	0	0	0	2	0	0	0	0	0	0	0	0	0	0
insert_K10804_tesA	3	3	3	2	4	4	2	3	3	3	6	5	6	0	2	4	3	3	3	2	2	2	1	2	2	2	3	2	6	2	2	0	3	0	4	4	4	7	2	4	4	1	0	2	3	5	0	7	4
knockout_cyaNOG01069_porin	6	6	7	4	5	10	4	5	5	4	9	13	12	2	0	14	6	4	3	4	6	3	4	6	7	8	5	7	4	4	4	4	8	5	7	11	9	15	0	8	8	5	5	3	4	9	3	17	2
knockout_K13282_slr2001	1	0	4	2	2	3	1	1	1	1	2	4	3	0	1	3	2	1	1	1	1	0	0	2	2	3	2	4	3	2	2	2	5	0	1	2	2	3	0	1	1	1	3	2	2	2	0	3	1
knockout_K03802_slr2002	0	0	1	1	1	1	1	1	1	1	1	1	1	0	0	3	1	1	1	1	1	0	0	1	1	1	1	1	1	1	1	1	1	0	1	1	1	1	0	1	1	1	1	1	1	1	0	1	1
knockout_K01897_fadD	15	7	16	22	16	23	5	5	5	5	13	27	12	3	12	26	15	20	22	4	6	4	6	17	18	18	17	7	11	17	17	10	27	4	9	42	22	16	32	7	3	5	10	8	15	22	3	21	15
knockout_K03603_fadR	0	0	0	0	0	0	0	0	0	0	0	0	0	0	0	0	0	0	0	0	0	0	0	0	0	0	0	0	0	0	0	0	0	0	0	0	0	0	0	0	0	0	0	0	0	0	0	0	0
knockout_K11003_hemolysin	33	36	30	17	23	27	24	35	30	29	25	49	24	1	17	28	2	15	12	11	6	8	7	15	15	14	15	9	33	8	8	9	23	9	16	27	24	31	0	42	9	15	12	10	28	36	9	21	31
knockout_cyaNOG01264_PBP	1	1	1	1	1	1	1	1	1	1	1	1	1	0	1	1	1	1	1	1	1	2	1	1	1	1	1	1	1	1	1	1	1	1	1	1	1	1	0	1	1	1	0	0	1	1	1	1	1
knockout_K13788_pta	0	0	0	0	0	0	1	1	1	1	0	0	0	0	0	0	0	1	0	0	0	0	0	1	1	1	1	1	0	1	1	0	0	0	0	0	0	0	0	0	0	0	0	0	1	0	0	0	0
knockout_K00030_idh	2	2	2	3	2	2	2	2	2	3	2	2	2	0	1	2	2	2	2	2	2	2	2	2	2	2	3	2	3	2	2	2	2	2	2	2	2	2	3	2	2	2	2	3	2	2	3	2	1
knockout_K00059_fabG	40	29	22	15	22	35	18	16	15	19	11	41	27	1	34	41	20	22	14	9	9	14	12	21	21	23	28	27	25	20	19	10	24	11	16	36	34	44	118	15	12	4	21	31	15	36	13	25	30
knockout_K00626_thi	1	1	0	0	0	0	1	1	1	1	0	0	0	0	0	1	1	0	0	0	0	0	0	0	0	0	1	2	1	0	0	0	0	0	1	0	0	3	5	0	0	0	0	0	1	0	0	1	1
underexpression_K13535_Thaps3_264297	14	11	15	11	13	14	12	11	11	11	11	17	14	0	11	18	13	10	10	5	7	4	4	10	10	7	12	14	15	9	9	7	15	10	14	16	16	23	10	9	11	6	10	13	7	19	10	18	15
overexpression_K01962_accA	1	1	1	1	1	1	1	1	1	1	1	1	1	1	1	1	1	1	1	1	1	1	1	1	1	1	0	1	1	1	1	1	1	1	1	2	1	1	0	1	1	1	1	1	1	1	1	1	1
overexpression_K02160_accB	1	1	1	1	1	1	1	1	1	1	0	1	1	1	1	1	2	1	1	1	1	1	1	1	1	1	1	1	2	2	2	1	1	1	1	1	1	1	0	1	2	1	2	1	1	1	1	2	1
overexpression_K01961_accC	1	1	1	1	1	1	1	1	1	1	1	1	2	1	2	1	1	1	1	1	1	1	1	1	1	1	1	2	1	1	1	1	1	1	1	1	1	1	8	1	1	1	2	2	1	2	1	2	1
overexpression_K01963_accD	1	1	1	1	1	1	1	1	1	1	1	1	1	1	1	1	1	1	1	1	1	1	1	1	1	1	1	1	1	1	1	1	1	1	1	2	1	1	1	1	1	1	1	1	1	1	1	1	1
overexpression_virNOG19439_oleosins	0	0	0	0	0	0	0	0	0	0	0	0	0	0	0	0	0	0	0	0	0	0	0	0	0	0	0	0	0	0	0	0	0	0	0	0	0	0	0	0	0	0	0	0	0	0	0	0	0
overexpression_virNOG10454_PDAT1	0	0	0	0	0	0	0	0	0	0	0	0	0	0	0	0	0	0	0	0	0	0	0	0	0	0	0	0	0	0	0	0	0	0	0	0	0	0	0	0	0	0	0	0	0	0	0	0	0
overexpression_K00655_plsC	3	4	4	2	2	6	3	3	3	3	5	7	6	2	5	6	4	3	3	3	2	3	4	4	4	3	4	5	4	4	4	2	5	3	5	6	5	5	11	4	6	2	2	2	3	4	4	3	6
overexpression_K03621_plsX	1	0	1	1	1	1	1	1	1	1	0	1	1	1	1	1	1	1	1	1	1	1	1	1	1	1	1	1	1	1	1	1	1	1	1	1	1	1	0	1	1	1	1	1	1	1	1	1	1
overexpression_K08591_plsY	1	1	1	1	1	1	1	1	1	1	1	1	1	1	1	1	1	1	1	1	1	1	1	1	1	1	1	1	1	1	1	1	1	1	1	1	1	1	0	1	1	1	1	1	1	1	1	1	1
insert_K01601_rbcL	1	1	1	1	1	1	1	1	1	1	1	1	1	0	1	1	1	1	1	1	1	1	1	1	1	1	1	1	1	1	1	1	1	1	1	1	1	1	0	1	1	1	1	1	1	1	1	1	1
insert_K01602_rbcS	2	3	3	3	3	2	3	2	2	3	3	2	3	0	3	2	2	2	2	2	2	1	1	2	2	2	1	3	2	2	2	2	3	2	2	3	3	3	0	2	2	2	2	2	2	3	2	3	3
overexpression_K06198_Synpcc7942_0437	0	0	0	0	0	0	0	0	0	0	0	0	0	0	2	0	0	0	0	0	0	0	0	1	1	1	0	0	0	0	0	0	1	0	0	0	1	1	0	0	0	0	0	0	0	0	0	0	0
overexpression_K04564_Synpcc7942_0801	2	2	2	1	2	2	1	0	0	1	1	4	2	0	2	3	1	1	1	1	1	2	2	1	1	1	2	2	2	2	2	1	2	1	1	2	2	3	3	1	1	1	1	2	1	2	1	4	2
overexpression_K00432_Synpcc7942_1214	0	0	0	0	0	0	0	0	0	0	1	0	0	0	1	0	0	1	1	0	0	1	1	0	0	0	1	0	0	1	1	0	1	0	0	0	0	0	6	0	0	0	1	1	0	1	0	1	1
overexpression_K03782_Synpcc7942_1656	1	2	0	0	0	0	0	0	0	0	0	0	0	0	1	1	1	0	0	1	1	1	1	0	0	1	0	0	0	0	0	0	0	0	0	0	0	0	12	0	0	1	1	1	0	0	0	1	1
overexpression_virNOG24576_LCIA	0	0	0	0	0	0	0	0	0	0	0	0	0	0	0	0	0	0	0	0	1	0	1	0	0	0	0	0	0	0	0	0	0	1	0	0	0	0	6	1	0	0	0	0	0	0	1	0	0
overexpression_virNOG22763_LCIB	0	0	0	0	0	0	1	1	1	2	0	0	0	0	0	0	0	0	0	0	0	0	0	0	0	0	0	1	0	1	1	0	0	0	0	0	0	0	13	0	0	0	0	0	1	0	0	0	0
present_K00627_odhB	1	1	1	1	1	1	1	1	1	1	1	1	1	1	1	0	1	1	1	1	1	0	1	1	1	1	1	1	1	1	1	1	1	1	1	1	1	1	5	1	1	1	1	1	1	1	1	2	1
present_K00161_pdhA	1	1	2	1	1	3	1	1	1	1	1	1	2	2	2	1	1	2	2	1	1	1	1	1	1	1	1	1	1	1	1	1	2	1	1	1	2	1	8	1	1	1	1	3	1	1	1	2	1
present_K00162_pdhB	3	3	3	2	2	3	2	2	2	1	3	3	3	2	3	3	3	3	3	3	3	2	2	2	2	2	3	4	3	2	2	2	3	2	5	4	6	4	6	3	2	2	2	4	3	2	1	3	4
present_K00382_phdD	4	4	4	4	6	5	3	4	4	4	4	7	3	1	5	6	4	3	3	2	2	4	3	4	4	4	4	3	5	4	4	3	4	4	5	6	5	8	18	4	4	3	4	4	4	7	4	5	3
present_K01007_pps	4	4	2	2	2	3	3	2	2	2	1	3	2	0	1	3	0	2	2	0	1	1	1	2	2	2	3	2	2	2	2	2	3	1	3	3	3	3	1	2	2	1	1	1	2	3	2	2	2
present_K00873_pykf	2	2	2	2	2	2	2	1	1	1	1	1	1	1	1	1	1	2	2	2	1	1	1	3	3	2	2	1	2	2	2	2	1	2	1	1	2	2	9	2	2	1	1	2	2	1	2	1	2
present_K00645_fabD	3	1	6	6	7	11	1	1	1	1	3	6	4	1	2	4	2	8	5	1	2	1	1	6	6	5	3	3	6	4	5	8	18	1	9	31	11	7	2	4	1	2	5	7	7	7	1	2	5
present_K09458_fabF	4	2	11	9	11	13	2	2	2	2	5	10	7	1	3	5	3	5	6	2	3	1	2	6	6	5	4	5	7	6	5	12	20	2	11	32	14	8	5	4	2	3	6	13	8	11	2	3	9
present_K00648_fabH	2	1	3	1	2	1	1	1	1	1	1	2	2	1	4	2	1	1	1	1	1	2	2	1	1	2	1	1	2	1	1	1	3	1	1	4	3	1	1	1	1	1	1	1	2	2	1	1	2
present_K00208_fabI	1	1	1	1	2	2	2	2	2	2	2	1	1	1	1	1	1	2	1	2	1	1	1	1	1	1	1	1	2	1	1	1	1	1	2	2	1	2	10	1	1	1	1	1	1	1	1	1	3
present_K02372_fabZ	1	1	1	1	1	2	1	1	1	1	1	1	1	1	1	1	1	1	1	1	1	1	1	1	1	1	1	1	1	1	1	1	1	1	1	1	1	1	1	1	1	1	1	1	1	1	1	1	1
insert_K14075_gpl	0	0	0	0	0	0	0	0	0	0	0	0	0	0	0	0	0	0	0	0	0	0	0	0	0	0	0	0	0	0	0	0	0	0	0	0	0	0	0	0	0	0	0	0	0	0	0	0	0
present_K01046_lipase	30	27	22	16	24	26	18	15	14	17	18	35	23	1	19	23	23	13	13	9	11	8	7	17	17	14	20	22	24	14	15	12	24	14	23	28	27	32	20	14	19	10	18	19	12	27	15	26	26
underexpression_K01595_ppc	1	1	1	1	1	1	1	1	1	1	1	1	1	0	1	1	1	1	1	1	1	1	1	1	1	1	1	1	1	1	1	1	1	1	1	1	1	1	4	1	1	1	0	1	1	1	1	1	1
overexpression_K00006_GPDH	1	1	1	1	1	1	1	1	1	1	1	1	1	0	0	1	1	1	1	1	1	1	1	1	1	1	1	1	1	1	1	1	1	1	1	1	1	1	3	1	2	1	1	1	1	1	1	1	1
[truncated: 80 more columns]

## Sheet: Table S8
Table S8: Ranked list of 125 strains using FFASC.
optimization results ( pattern search solver )					importance of features (49 execlude hypothitical portiens)			Key
ranking position	ranked species	values (norm)	values		features	weight			positive reference strains
1	Prochlorococcus marinus MIT 9211	1	-3.44759		overexpression_K00432_Synpcc7942_1214	1			negative reference strains
2	Prochlorococcus marinus subsp. marinus CCMP1375	0.999132	-3.52029		overexpression_K04564_Synpcc7942_0801	0.999999
3	Prochlorococcus marinus subsp. pastoris CCMP1986	0.98687	-4.54663		overexpression_K03782_Synpcc7942_1656	0.999999
4	Prochlorococcus marinus MIT 9301	0.986697	-4.56107		overexpression_K02160_accB	0.999999
5	Prochlorococcus marinus MIT 9215	0.985005	-4.70273		present_K00873_pykf	0.999999
6	Candidatus Atelocyanobacterium thalassa (isolate ALOHA)	0.979893	-5.13065		knockout_K11003_hemolysin	0.999999
7	Prochlorococcus marinus NATL2A	0.978688	-5.23152		underexpression_K13535_Thaps3_264297	0.997857
8	Prochlorococcus marinus NATL1A	0.978592	-5.23952		knockout_cyaNOG01069_porin	0.946932
9	Synechococcus sp. CB0101	0.978368	-5.25828		knockout_K01897_fadD	0.921719
10	Synechococcus sp. RS9917	0.97549	-5.49916		present_K09458_fabF	0.456133
11	Prochlorococcus marinus MIT9312	0.974863	-5.55167		overexpression_K00006_GPDH	0.396694
12	Prochlorococcus marinus MIT 9202	0.973976	-5.62591		present_K00208_fabI	0.387647
13	Prochlorococcus marinus MIT 9515	0.973275	-5.68459		present_K00161_pdhA	0.314952
14	Thermosynechococcus elongatus BP-1	0.96858	-6.07761		present_K02372_fabZ	0.288151
15	Synechococcus sp. WH 8109	0.966391	-6.26082		overexpression_virNOG24576_LCIA	0.228675
16	Synechococcus sp. WH 5701	0.965687	-6.31975		present_K00648_fabH	0.174621
17	Prochlorococcus marinus AS9601	0.964991	-6.37801		present_K00627_odhB	0.168614
18	Thermosynechococcus sp. NK55	0.962108	-6.61933		present_K00645_fabD	0.160058
19	Synechococcus sp. JA-3-3Ab	0.957499	-7.00507		insert_K01602_rbcS	0.150754
20	Synechococcus sp. CB0205	0.956602	-7.0802		present_K01046_lipase	0.14966
21	Synechococcus sp. PCC 7002	0.951221	-7.53059		overexpression_K06198_Synpcc7942_0437	0.119438
22	Synechococcus sp. WH 7805	0.947124	-7.87356		present_K01007_pps	0.0201055
23	Synechocystis sp. PCC 6803	0.938174	-8.62267		insert_K14075_gpl	0.0134654
24	Synechococcus sp. WH 8016	0.933825	-8.98671		overexpression_K00655_plsC	0.00861351
25	Synechococcus sp. JA-2-3B	0.931812	-9.15523		overexpression_virNOG10454_PDAT1	0.00833575
26	Cyanobium gracile PCC 6307	0.931077	-9.21674		overexpression_K01963_accD	0.00824619
27	Synechococcus sp. BL107	0.929529	-9.34629		overexpression_K01961_accC	0.00808948
28	Synechococcus sp. RS9916	0.929529	-9.34629		knockout_K00059_fabG	0.00799987
29	Synechococcus sp. CC9902	0.928199	-9.45763		overexpression_K08591_plsY	0.00768202
30	Synechocystis sp. PCC 6803 PCC-N	0.922843	-9.90599		overexpression_K01962_accA	0.00763066
31	Cyanobium sp. PCC 7001	0.921061	-10.0551		insert_K10804_tesA	0.00590711
32	Synechococcus sp. WH7803	0.9165	-10.4369		knockout_K00626_thi	0.00483363
33	Synechococcus sp. CC9605	0.91634	-10.4503		knockout_cyaNOG01264_PBP2	0.00459002
34	Synechococcus sp. WH8102	0.887757	-12.8428		knockout_K03802_slr2002	0.00430363
35	Prochlorothrix hollandica PCC 9006	0.885889	-12.9992		knockout_K03603_fadR	0.00410298
36	Synechococcus elongatus PCC6301	0.883513	-13.1981		insert_K01601_rbcL	0.00396318
37	Synechococcus elongatus PCC7942	0.883513	-13.1981		knockout_K00030_idh	0.00315331
38	Synechococcus sp. RCC307	0.883513	-13.1981		knockout_K13788_pta	0.00176309
39	Gloeobacter violaceus PCC 7421	0.871961	-14.165		overexpression_K03621_plsX	0.00176309
40	Nostoc azollae 0708	0.866023	-14.662		overexpression_virNOG22763_LCIB	0.00176309
41	Prochlorococcus marinus MIT 9313	0.86251	-14.9561		present_K00162_pdhB	0.00176309
42	Cyanobacterium aponinum PCC 10605	0.861913	-15.0061		present_K00382_phdD	0.00176309
43	Leptolyngbya sp. PCC 6406	0.858251	-15.3126		underexpression_K01595_ppc	0.00176309
44	Cyanobacterium stanieri PCC 7202	0.853116	-15.7424		overexpression_virNOG19439_oleosins	0.00129949
45	Synechococcus sp. CC9311	0.841339	-16.7282		knockout_K13282_slr2001	0.00115274
46	Cylindrospermopsis raciborskii CS-505	0.840669	-16.7843		insert_K01648_acl	0.00104517
47	Halothece sp. PCC 7418	0.836185	-17.1596		insert_K14457_DGTT2	0.00100138
48	Raphidiopsis brookii D9	0.833742	-17.3641		insert_K10781_fatB	0.00100066
49	Synechococcus sp. PCC 6312	0.831541	-17.5483		insert_K10782_fat1	0.00100015
50	Synechococcus sp. PCC 7502	0.829962	-17.6805
51	Dactylococcopsis salina PCC 8305	0.80069	-20.1307
52	Spirulina subsalsa PCC 9445	0.800239	-20.1685
53	Geitlerinema sp. PCC 7407	0.786769	-21.2959
54	Gloeobacter sp. JS	0.776699	-22.1389
55	Prochlorococcus marinus MIT 9303	0.773277	-22.4253
56	Geminocystis herdmanii PCC6308	0.772996	-22.4488
57	Pseudanabaena biceps PCC 7429	0.765229	-23.0989
58	Cyanothece sp. PCC 8801	0.762214	-23.3513
59	Cyanothece sp. PCC 8802	0.760561	-23.4897
60	Crinalium epipsammum PCC 9333	0.75719	-23.7719
61	Nodosilinea nodulosa PCC 7104	0.739887	-25.2202
62	Leptolyngbya sp. PCC 7376	0.738565	-25.3308
63	Cyanothece sp. PCC 7425	0.727203	-26.2818
64	Chamaesiphon minutus PCC 6605	0.725297	-26.4414
65	Pseudanabaena sp. PCC 7367	0.717993	-27.0528
66	Synechocystis sp. PCC 7509	0.678514	-30.3573
67	Fischerella sp. JSC-11	0.65987	-31.9179
68	Crocosphaera watsonii WH 8501	0.639288	-33.6408
69	Cyanothece sp. CCY0110	0.635177	-33.9849
70	Cyanothece sp. ATCC 51142	0.620128	-35.2445
71	Crocosphaera watsonii WH 0003	0.61829	-35.3983
72	Cyanothece sp. PCC 7424	0.614927	-35.6799
73	Arthrospira maxima CS-328	0.605967	-36.4298
74	Cyanothece sp. ATCC 51472	0.597803	-37.1132
75	Unidentified cyanobacterium PCC 7702	0.596886	-37.19
76	Pleurocapsa sp. PCC 7327	0.593701	-37.4566
77	Synechococcus sp. PCC 7336	0.574912	-39.0293
78	Microcoleus sp. PCC 7113	0.560441	-40.2405
79	Anabaena sp. PCC 7108	0.558332	-40.4171
80	Nostoc sp. PCC 7107	0.554563	-40.7326
81	Anabaena sp. 90	0.553768	-40.7991
82	Arthrospira sp. PCC8005	0.544138	-41.6052
83	Microcystis aeruginosa NIES-843	0.540249	-41.9307
84	Gloeocapsa sp. PCC 73106	0.536887	-42.2121
85	Leptolyngbya PCC 7375	0.524756	-43.2275
86	Trichodesmium erythraeum IMS101	0.520316	-43.5992
87	Microchaete sp. PCC 7126	0.518852	-43.7217
88	Nostoc sp. PCC 7524	0.514022	-44.1261
89	Synechococcus sp. PCC 7335	0.499828	-45.3141
90	Arthrospira platensis Paraca	0.49024	-46.1167
91	Acaryochloris sp. CCMEE 5410	0.488532	-46.2596
92	Stanieria cyanosphaera PCC 7437	0.48273	-46.7453
93	Nodularia spumigena strain CCY9414	0.480301	-46.9487
94	Calothrix sp. PCC 6303	0.47021	-47.7933
95	Cyanothece sp. PCC 7822	0.46778	-47.9967
96	Cylindrospermum stagnale PCC 7417	0.465745	-48.167
97	Calothrix sp. PCC 7507	0.457323	-48.872
98	Mastigocladopsis repens PCC 10914	0.443214	-50.0529
99	Nostoc sp. PCC7120	0.4349	-50.7489
100	Fischerella sp. PCC 9431	0.432198	-50.975
101	Arthrospira platensis NIES-39	0.432198	-50.9751
102	Anabaena cylindrica PCC 7122	0.424053	-51.6569
103	Acaryochloris marina MBIC11017	0.407828	-53.015
104	Oscillatoria acuminata PCC 6304	0.395256	-54.0673
105	Anabaena variabilis ATCC 29413	0.393578	-54.2077
106	Pseudanabaena sp. PCC 6802	0.393566	-54.2087
107	Microcoleus chthonoplastes PCC 7420	0.378705	-55.4527
108	Geitlerinema sp. PCC 7105	0.368275	-56.3257
109	Leptolyngbya boryana PCC 6306	0.353022	-57.6025
110	Pleurocapsa sp. PCC 7319	0.297253	-62.2705
111	Rivularia sp. PCC 7116	0.292906	-62.6344
112	Fischerella sp. PCC 9339	0.279854	-63.7269
113	Oscillatoria sp. PCC 6506	0.261329	-65.2775
114	Fischerella sp. PCC 9605	0.239643	-67.0928
115	Oscillatoria formosa PCC 6407	0.23893	-67.1524
116	Moorea producens 3L	0.23232	-67.7057
117	Gloeocapsa sp. PCC 7428	0.232151	-67.7198
118	Oscillatoria sp. PCC 10802	0.227173	-68.1366
119	Nostoc punctiforme PCC 73102	0.209345	-69.6288
120	Chroococcidiopsis thermalis PCC 7203	0.20097	-70.3299
121	Microcoleus vaginatus FGP-2	0.0693284	-81.3488
122	Oscillatoria nigro-viridis PCC 7112	0.0362018	-84.1216
123	Lyngbya PCC 8106 (CCY9616)	0.0061146	-86.6401
124	Calothrix sp. PCC 7103	0.00524482	-86.7129
125	Xenococcus sp. PCC 7305	0	-87.1519

## Sheet: Table S9
Table S9: 128 strains clustered using K-mean
k-mean cluster, number of clusters = 6 using R				Top ranked species of prediction algorithm with optimization
class	species	cluster no.		Prochlorococcus marinus MIT 9211		Key
Nostocales	Anabaena cylindrica PCC 7122	1		Prochlorococcus marinus subsp. marinus CCMP1375			successful
Nostocales	Anabaena sp. 90	1		Prochlorococcus marinus subsp. pastoris CCMP1986			unsuccessful
Nostocales	Anabaena sp. PCC 7108	1		Prochlorococcus marinus MIT 9301			diatom species
Oscillatoriales	Arthrospira maxima CS.328	1		Prochlorococcus marinus MIT 9215			top ranked species
Nostocales	Calothrix sp. PCC 6303	1		Candidatus Atelocyanobacterium thalassa isolate ALOHA
Nostocales	Calothrix sp. PCC 7507	1		Prochlorococcus marinus NATL2A
Chroococcales	Chamaesiphon minutus PCC 6605	1		Prochlorococcus marinus NATL1A
Oscillatoriales	Crinalium epipsammum PCC 9333	1		Synechococcus sp. CB0101
Chroococcales	Crocosphaera watsonii WH 0003	1		Synechococcus sp. RS9917
Chroococcales	Crocosphaera watsonii WH 8501	1		Prochlorococcus marinus MIT9312
Chroococcales	Cyanothece sp. ATCC 51142	1		Prochlorococcus marinus MIT 9202
Chroococcales	Cyanothece sp. ATCC 51472	1		Prochlorococcus marinus MIT 9515
Chroococcales	Cyanothece sp. CCY0110	1		Thermosynechococcus elongatus BP-1
Chroococcales	Cyanothece sp. PCC 7424	1		Synechococcus sp. WH 8109
Chroococcales	Cyanothece sp. PCC 7425	1		Synechococcus sp. WH 5701
Chroococcales	Cyanothece sp. PCC 8801	1		Prochlorococcus marinus AS9601
Chroococcales	Cyanothece sp. PCC 8802	1		Thermosynechococcus sp. NK55
Stigonematales	Fischerella sp. JSC-11	1		Synechococcus sp. JA-3-3Ab
Gloeobacterales	Gloeobacter sp. JS	1		Synechococcus sp. CB0205
Gloeobacterales	Gloeobacter violaceus PCC 7421	1		Synechococcus sp. PCC7002
Chroococcales	Gloeocapsa sp. PCC 73106	1		Synechococcus elongatus PCC7942
Oscillatoriales	Leptolyngbya boryana PCC 6306	1		Synechocystis sp. PCC 6803
Nostocales	Microchaete sp. PCC 7126	1
Oscillatoriales	Microcoleus chthonoplastes PCC 7420	1
Oscillatoriales	Microcoleus sp. PCC 7113	1
Chroococcales	Microcystis aeruginosa NIES-843	1
Oscillatoriales	Nodosilinea nodulosa PCC 7104	1
Nostocales	Nodularia spumigena strain CCY9414	1
Nostocales	Nostoc sp. PCC 7107	1
Pleurocapsales	Pleurocapsa sp. PCC 7327	1
Pleurocapsales	Stanieria cyanosphaera PCC 7437	1
Chroococcales	Synechococcus sp. PCC 7336	1
Chroococcales	Synechocystis sp. PCC 7509	1
	Unidentified cyanobacterium PCC 7702	1
Chroococcales	Acaryochloris marina MBIC11017	2
Nostocales	Anabaena variabilis ATCC 29413	2
Nostocales	Calothrix sp. PCC 7103	2
Pleurocapsales	Chroococcidiopsis thermalis PCC 7203	2
Nostocales	Cylindrospermum stagnale PCC 7417	2
Stigonematales	Fischerella sp. PCC 9339	2
Stigonematales	Fischerella sp. PCC 9431	2
Stigonematales	Fischerella sp. PCC 9605	2
Chroococcales	Gloeocapsa sp. PCC 7428	2
Stigonematales	Mastigocladopsis repens PCC 10914	2
Oscillatoriales	Moorea producens 3L	2
Nostocales	Nostoc punctiforme PCC 73102	2
Pleurocapsales	Pleurocapsa sp. PCC 7319	2
	Fragilariopsis cylindrus	3
	Phaeodactylum tricornutum	3
	Thalassiosira pseudonana	3
Chroococcales	Cyanobacterium aponinum PCC 10605	4
Chroococcales	Cyanobacterium stanieri PCC 7202	4
Nostocales	Cylindrospermopsis raciborskii CS.505	4
Chroococcales	Dactylococcopsis salina PCC 8305	4
Oscillatoriales	Geitlerinema sp. PCC 7407	4
Chroococcales	Geminocystis herdmanii PCC6308	4
Chroococcales	Halothece sp. PCC 7418	4
Oscillatoriales	Leptolyngbya sp. PCC 6406	4
Oscillatoriales	Leptolyngbya sp. PCC 7376	4
Nostocales	Nostoc azollae 0708	4
Prochlorales	Prochlorococcus marinus MIT 9303	4
Prochlorales	Prochlorothrix hollandica PCC 9006	4
Oscillatoriales	Pseudanabaena biceps PCC 7429	4
Oscillatoriales	Pseudanabaena sp. PCC 7367	4
Nostocales	Raphidiopsis brookii D9	4
Oscillatoriales	Spirulina subsalsa PCC 9445	4
Chroococcales	Synechococcus elongatus PCC6301	4
Chroococcales	Synechococcus elongatus PCC7942	4
Chroococcales	Synechococcus sp. PCC 6312	4
Chroococcales	Synechococcus sp. PCC 7502	4
Chroococcales	Synechococcus sp. PCC7002	4
Chroococcales	Synechococcus sp. RCC307	4
Chroococcales	Synechocystis sp. PCC 6803	4
Chroococcales	Synechocystis sp. PCC 6803 PCC-N	4
Chroococcales	Acaryochloris sp. CCMEE 5410	5
Oscillatoriales	Arthrospira platensis NIES.39	5
Oscillatoriales	Arthrospira platensis Paraca	5
Oscillatoriales	Arthrospira sp. PCC8005	5
Chroococcales	Cyanothece sp. PCC 7822	5
Oscillatoriales	Geitlerinema sp. PCC 7105	5
Oscillatoriales	Leptolyngbya PCC 7375	5
Oscillatoriales	Lyngbya PCC 8106 .CCY9616.	5
Oscillatoriales	Microcoleus vaginatus FGP.2	5
Nostocales	Nostoc sp. PCC 7524	5
Nostocales	Nostoc sp. PCC7120	5
Oscillatoriales	Oscillatoria acuminata PCC 6304	5
Oscillatoriales	Oscillatoria formosa PCC 6407	5
Oscillatoriales	Oscillatoria nigro.viridis PCC 7112	5
Oscillatoriales	Oscillatoria sp. PCC 10802	5
Oscillatoriales	Oscillatoria sp. PCC 6506	5
Oscillatoriales	Pseudanabaena sp. PCC 6802	5
Nostocales	Rivularia sp. PCC 7116	5
Chroococcales	Synechococcus sp. PCC 7335	5
Oscillatoriales	Trichodesmium erythraeum IMS101	5
Pleurocapsales	Xenococcus sp. PCC 7305	5
Chroococcales	Candidatus Atelocyanobacterium thalassa isolate ALOHA	6
Chroococcales	Cyanobium gracile PCC 6307	6
Chroococcales	Cyanobium sp. PCC 7001	6
Prochlorales	Prochlorococcus marinus AS9601	6
Prochlorales	Prochlorococcus marinus MIT 9202	6
Prochlorales	Prochlorococcus marinus MIT 9211	6
Prochlorales	Prochlorococcus marinus MIT 9215	6
Prochlorales	Prochlorococcus marinus MIT 9301	6
Prochlorales	Prochlorococcus marinus MIT 9313	6
Prochlorales	Prochlorococcus marinus MIT 9515	6
Prochlorales	Prochlorococcus marinus MIT9312	6
Prochlorales	Prochlorococcus marinus NATL1A	6
Prochlorales	Prochlorococcus marinus NATL2A	6
Prochlorales	Prochlorococcus marinus subsp. marinus CCMP1375	6
Prochlorales	Prochlorococcus marinus subsp. pastoris CCMP1986	6
Chroococcales	Synechococcus sp. BL107	6
Chroococcales	Synechococcus sp. CB0101	6
Chroococcales	Synechococcus sp. CB0205	6
Chroococcales	Synechococcus sp. CC9311	6
Chroococcales	Synechococcus sp. CC9605	6
Chroococcales	Synechococcus sp. CC9902	6
Chroococcales	Synechococcus sp. JA-2-3B	6
Chroococcales	Synechococcus sp. JA-3-3Ab	6
Chroococcales	Synechococcus sp. RS9916	6
Chroococcales	Synechococcus sp. RS9917	6
Chroococcales	Synechococcus sp. WH 5701	6
Chroococcales	Synechococcus sp. WH 7805	6
Chroococcales	Synechococcus sp. WH 8016	6
Chroococcales	Synechococcus sp. WH 8109	6
Chroococcales	Synechococcus sp. WH7803	6
Chroococcales	Synechococcus sp. WH8102	6
Chroococcales	Thermosynechococcus elongatus BP-1	6
Chroococcales	Thermosynechococcus sp. NK55	6

## Sheet: Table S10
Table S10 : Ranked list of 125 cyanobacteria using FFASC without optimization.
prediction algorithm results of 128 cyanobacterial and diatom strains
ranking position	ranked species	Values	normalized values
1	Leptolyngbya sp. PCC 6406	12	1
2	Synechococcus sp. PCC7002	8	0.952941
3	Fischerella sp. JSC-11	4	0.905882
4	Geitlerinema sp. PCC 7407	3	0.894118
5	Cylindrospermopsis raciborskii CS-505	1	0.870588
6	Prochlorothrix hollandica PCC 9006	1	0.870588
7	Synechococcus elongatus PCC6301	1	0.870588
8	Synechococcus elongatus PCC7942	1	0.870588
9	Synechococcus sp. RCC307	1	0.870588
10	Synechococcus sp. JA-3-3Ab	-1	0.847059
11	Synechococcus sp. RS9917	-1	0.847059
12	Synechococcus sp. WH 5701	-1	0.847059
13	Prochlorococcus marinus MIT 9211	-2	0.835294
14	Prochlorococcus marinus subsp. marinus CCMP1375	-2	0.835294
15	Candidatus Atelocyanobacterium thalassa isolate ALOHA	-3	0.823529
16	Cyanobacterium stanieri PCC 7202	-3	0.823529
17	Nostoc azollae 0708	-3	0.823529
18	Prochlorococcus marinus NATL2A	-3	0.823529
19	Synechococcus sp. CB0101	-3	0.823529
20	Synechococcus sp. CB0205	-3	0.823529
21	Thermosynechococcus elongatus BP-1	-3	0.823529
22	Thermosynechococcus sp. NK55	-3	0.823529
23	Cyanobium sp. PCC 7001	-4	0.811765
24	Prochlorococcus marinus NATL1A	-4	0.811765
25	Prochlorococcus marinus subsp. pastoris CCMP1986	-4	0.811765
26	Synechococcus sp. WH 8109	-4	0.811765
27	Cyanobium gracile PCC 6307	-5	0.8
28	Prochlorococcus marinus AS9601	-5	0.8
29	Prochlorococcus marinus MIT 9515	-5	0.8
30	Synechococcus sp. JA-2-3B	-5	0.8
31	Synechocystis sp. PCC 6803	-5	0.8
32	Cyanobacterium aponinum PCC 10605	-6	0.788235
33	Gloeobacter violaceus PCC 7421	-6	0.788235
34	Prochlorococcus marinus MIT 9215	-6	0.788235
35	Prochlorococcus marinus MIT 9301	-6	0.788235
36	Synechococcus sp. WH 7805	-6	0.788235
37	Synechococcus sp. WH 8016	-6	0.788235
38	Synechocystis sp. PCC 6803 PCC-N	-6	0.788235
39	Dactylococcopsis salina PCC 8305	-7	0.776471
40	Halothece sp. PCC 7418	-7	0.776471
41	Prochlorococcus marinus MIT 9202	-7	0.776471
42	Synechococcus sp. BL107	-7	0.776471
43	Synechococcus sp. CC9605	-7	0.776471
44	Synechococcus sp. RS9916	-7	0.776471
45	Geminocystis herdmanii PCC6308	-8	0.764706
46	Prochlorococcus marinus MIT9312	-8	0.764706
47	Synechococcus sp. CC9902	-8	0.764706
48	Raphidiopsis brookii D9	-9	0.752941
49	Spirulina subsalsa PCC 9445	-9	0.752941
50	Crinalium epipsammum PCC 9333	-10	0.741176
51	Fischerella sp. PCC 9339	-10	0.741176
52	Pseudanabaena biceps PCC 7429	-10	0.741176
53	Synechococcus sp. WH7803	-10	0.741176
54	Cylindrospermum stagnale PCC 7417	-11	0.729412
55	Cyanothece sp. PCC 8802	-12	0.717647
56	Synechococcus sp. PCC 6312	-12	0.717647
57	Cyanothece sp. PCC 8801	-14	0.694118
58	Prochlorococcus marinus MIT 9313	-14	0.694118
59	Synechococcus sp. PCC 7502	-14	0.694118
60	Nodosilinea nodulosa PCC 7104	-15	0.682353
61	Anabaena sp. PCC 7108	-16	0.670588
62	Gloeobacter sp. JS	-16	0.670588
63	Microcoleus sp. PCC 7113	-16	0.670588
64	Synechococcus sp. CC9311	-17	0.658824
65	Synechococcus sp. WH8102	-17	0.658824
66	Crocosphaera watsonii WH 8501	-18	0.647059
67	Cyanothece sp. PCC 7425	-18	0.647059
68	Nodularia spumigena strain CCY9414	-18	0.647059
69	Chamaesiphon minutus PCC 6605	-19	0.635294
70	Leptolyngbya sp. PCC 7376	-19	0.635294
71	Nostoc sp. PCC 7524	-19	0.635294
72	Pleurocapsa sp. PCC 7327	-19	0.635294
73	Unidentified cyanobacterium PCC 7702	-19	0.635294
74	Cyanothece sp. ATCC 51142	-21	0.611765
75	Prochlorococcus marinus MIT 9303	-21	0.611765
76	Pseudanabaena sp. PCC 7367	-21	0.611765
77	Fischerella sp. PCC 9431	-22	0.6
78	Nostoc sp. PCC 7107	-22	0.6
79	Trichodesmium erythraeum IMS101	-22	0.6
80	Cyanothece sp. ATCC 51472	-23	0.588235
81	Leptolyngbya PCC 7375	-23	0.588235
82	Calothrix sp. PCC 6303	-24	0.576471
83	Synechococcus sp. PCC 7336	-24	0.576471
84	Anabaena sp. 90	-25	0.564706
85	Arthrospira maxima CS-328	-25	0.564706
86	Crocosphaera watsonii WH 0003	-26	0.552941
87	Gloeocapsa sp. PCC 73106	-27	0.541176
88	Microchaete sp. PCC 7126	-27	0.541176
89	Calothrix sp. PCC 7507	-29	0.517647
90	Cyanothece sp. CCY0110	-29	0.517647
91	Cyanothece sp. PCC 7822	-29	0.517647
92	Microcystis aeruginosa NIES-843	-30	0.505882
93	Nostoc sp. PCC7120	-30	0.505882
94	Anabaena cylindrica PCC 7122	-31	0.494118
95	Arthrospira sp. PCC8005	-32	0.482353
96	Oscillatoria acuminata PCC 6304	-32	0.482353
97	Anabaena variabilis ATCC 29413	-33	0.470588
98	Acaryochloris sp. CCMEE 5410	-35	0.447059
99	Arthrospira platensis Paraca	-35	0.447059
100	Cyanothece sp. PCC 7424	-35	0.447059
101	Stanieria cyanosphaera PCC 7437	-35	0.447059
102	Synechococcus sp. PCC 7335	-35	0.447059
103	Synechocystis sp. PCC 7509	-38	0.411765
104	Arthrospira platensis NIES-39	-40	0.388235
105	Geitlerinema sp. PCC 7105	-40	0.388235
106	Leptolyngbya boryana PCC 6306	-41	0.376471
107	Nostoc punctiforme PCC 73102	-41	0.376471
108	Rivularia sp. PCC 7116	-41	0.376471
109	Moorea producens 3L	-44	0.341176
110	Oscillatoria formosa PCC 6407	-45	0.329412
111	Oscillatoria sp. PCC 6506	-46	0.317647
112	Acaryochloris marina MBIC11017	-47	0.305882
113	Microcoleus chthonoplastes PCC 7420	-48	0.294118
114	Gloeocapsa sp. PCC 7428	-50	0.270588
115	Fischerella sp. PCC 9605	-52	0.247059
116	Pseudanabaena sp. PCC 6802	-52	0.247059
117	Oscillatoria sp. PCC 10802	-59	0.164706
118	Oscillatoria nigro-viridis PCC 7112	-61	0.141176
119	Pleurocapsa sp. PCC 7319	-65	0.0941176
120	Lyngbya PCC 8106 (CCY9616)	-67	0.0705882
121	Mastigocladopsis repens PCC 10914	-67	0.0705882
122	Calothrix sp. PCC 7103	-69	0.0470588
123	Microcoleus vaginatus FGP-2	-69	0.0470588
124	Xenococcus sp. PCC 7305	-69	0.0470588
125	Chroococcidiopsis thermalis PCC 7203	-73	0
